# Supplementary material for: Deciphering Microbial Adaptation in the Rhizosphere: Insights into Niche Preference, Functional Profiles, and Cross-Kingdom Co-occurrences
Source: Microb Ecol. 2024 May 21;87(1):74. doi: 10.1007/s00248-024-02390-3 (PMC11108897; doi:10.1007/s00248-024-02390-3)
Supplement: Supplementary file 1 — Supplementary file1 (XLSX 923 KB) [file 248_2024_2390_MOESM1_ESM.xlsx]

## Sheet: TableS1
Table S1 Detailed information about collected datasets for meta-analysis
	ID	Year	Author	Journal	Title	Bacteria_Accession Number	Sample_ID	Bacteria_Run	Bacteria_Amplification_Location	Forward Primer	Reverse Primer	Fungi_Sample_ID	Fungi_Run	Fungi_Amplification_Location	Forward Primer3	Reverse Primer4	Sequence Platform
	F11	2016	Xiong	Frontiers in Mixrobiology	Comparison of Fungal Community in Black Pepper-Vanilla and Vanilla Monoculture Systems Associated with Vanilla Fusarium Wilt Disease							F11_F_2	SRR2226498	ITS1	ITS1F (CTTGGTCATTTAGAGGAAGTAA)	ITS2 (GCTGCGTTCTTCATCGATGC)	Illumina MiSeq sequencer
												F11_F_3	SRR2226499
												F11_F_4	SRR2226500
												F11_F_5	SRR2226501
												F11_F_6	SRR2226502
												F11_F_7	SRR2226503
	F18	2020	Fu	Frontiers of Agricultural Science and Engineering	Changes in bulk soil affect the disease-suppressive rhizosphere microbiome against Fusarium wilt disease	SRP072164;PRJNA313248	F18_B_1	SRR7065888	V4	515F	806R	F18_F_1	SRR7065896	ITS	ITS1	ITS2	Illumina MiSeq platform
							F18_B_2	SRR7065889				F18_F_2	SRR7065897
							F18_B_3	SRR7065890				F18_F_4	SRR7065900
							F18_B_4	SRR7065891				F18_F_5	SRR7065901
							F18_B_5	SRR7065892				F18_F_6	SRR7065902
							F18_B_6	SRR7065893				F18_F_7	SRR7065903
							F18_B_7	SRR7065894				F18_F_8	SRR7065904
							F18_B_8	SRR7065895				F18_F_9	SRR7065905
							F18_B_9	SRR7065899				F18_F_10	SRR7065926
							F18_B_10	SRR7065906				F18_F_16	SRR7065933
							F18_B_11	SRR7065907				F18_F_20	SRR7065937
							F18_B_12	SRR7065908				F18_F_21	SRR7065938
							F18_B_13	SRR7065909				F18_F_22	SRR7065939
							F18_B_14	SRR7065910				F18_F_23	SRR7065940
							F18_B_15	SRR7065911				F18_F_24	SRR7065941
							F18_B_16	SRR7065912				F18_F_25	SRR7065942
							F18_B_17	SRR7065913				F18_F_26	SRR7065943
							F18_B_18	SRR7065914				F18_F_27	SRR7065944
							F18_B_19	SRR7065915				F18_F_28	SRR7065945
							F18_B_30	SRR7065931				F18_F_29	SRR7065946
	F22	2021	Hossain	Plant and Soil	Root rot alters the root-associated microbiome of field pea in commercial crop production systems	PRJNA562911	F22_B_1	SRR10043840	V4	515F	806R	F22_F_1	SRR10043668	ITS1	ITS1F	58A2R	Illumina MiSeq
							F22_B_2	SRR10043841				F22_F_2	SRR10043669
							F22_B_3	SRR10043842				F22_F_5	SRR10043672
							F22_B_5	SRR10043845				F22_F_6	SRR10043673
							F22_B_6	SRR10043846				F22_F_7	SRR10043674
							F22_B_7	SRR10043847				F22_F_8	SRR10043675
							F22_B_8	SRR10043848				F22_F_13	SRR10043681
							F22_B_13	SRR10043853				F22_F_14	SRR10043682
							F22_B_14	SRR10043854				F22_F_15	SRR10043683
							F22_B_15	SRR10043855				F22_F_16	SRR10043684
							F22_B_18	SRR10043858				F22_F_17	SRR10043685
							F22_B_19	SRR10043859				F22_F_25	SRR10043864
							F22_B_20	SRR10043909				F22_F_26	SRR10043865
							F22_B_21	SRR10043910				F22_F_29	SRR10043985
							F22_B_25	SRR10043915				F22_F_30	SRR10043986
							F22_B_28	SRR10043918				F22_F_31	SRR10043987
							F22_B_33	SRR10043925				F22_F_35	SRR10043991
							F22_B_34	SRR10043926				F22_F_36	SRR10043992
							F22_B_35	SRR10043927				F22_F_39	SRR10043995
							F22_B_36	SRR10043928				F22_F_40	SRR10043996
							F22_B_41	SRR10043934				F22_F_43	SRR10044000
							F22_B_42	SRR10043935				F22_F_44	SRR10044001
							F22_B_43	SRR10043936				F22_F_45	SRR10044002
							F22_B_44	SRR10043937				F22_F_46	SRR10044003
							F22_B_45	SRR10043938				F22_F_51	SRR10044008
							F22_B_50	SRR10043944				F22_F_52	SRR10044010
							F22_B_51	SRR10043945				F22_F_53	SRR10044011
							F22_B_52	SRR10043946				F22_F_54	SRR10044012
							F22_B_53	SRR10043947				F22_F_59	SRR10044017
							F22_B_58	SRR10043952				F22_F_60	SRR10044018
							F22_B_59	SRR10043954				F22_F_61	SRR10044019
							F22_B_60	SRR10043955				F22_F_62	SRR10044021
							F22_B_61	SRR10043956				F22_F_66	SRR10044025
							F22_B_70	SRR10044096				F22_F_67	SRR10044026
							F22_B_71	SRR10044097				F22_F_70	SRR10044030
							F22_B_72	SRR10044098				F22_F_72	SRR10044033
	F23	2022	Jamil	Scientifc Reports	Analysis of soil bacterial communities and physicochemical properties associated with Fusarium wilt disease of banana in Malaysia	PRJNA725994	F23_B_6	SRR14411045	V3-V4	341-F (5′ – CCTACGGGN_x0002_BGCASCAG – 3′)	805-R (5′- GACTACNVGGGTATCTAATC3')
							F23_B_7	SRR14411046
							F23_B_8	SRR14411047
							F23_B_9	SRR14411048
							F23_B_15	SRR14411054
							F23_B_16	SRR14411055
							F23_B_17	SRR14411056
							F23_B_18	SRR14411057
							F23_B_19	SRR14411058
							F23_B_20	SRR14411059
	N1	2021	Xia	Frontiers in Microbiology	Predominant Microbial Colonizers in the Root Endosphere and Rhizosphere of Turfgrass Systems: Pseudomonas veronii	PRJNA680169	N1_B_1	SRR13107327	V5-V6-V7	799F(5′-AACMGGATTAGATACCCKG-3′)	1193R(5′-ACGTCATCCCCACCTTCC-3′)	N1_F_1	SRR13107296	ITS1-ITS2	(F_KYO2: 5′-162 TAGAGGAAGTAAAAGTCGTAA-3′	R_KYO2: 5′-TTYRCTRCGTTCTTCATC-3′)	Illumina
							N1_B_2	SRR13107363				N1_F_2	SRR13107297
							N1_B_3	SRR13107364				N1_F_3	SRR13107299
							N1_B_4	SRR13107365				N1_F_4	SRR13107301
							N1_B_5	SRR13107366				N1_F_5	SRR13107303
							N1_B_6	SRR13107354				N1_F_6	SRR13107304
							N1_B_7	SRR13107295				N1_F_7	SRR13107322
							N1_B_8	SRR13107328				N1_F_8	SRR13107323
							N1_B_9	SRR13107306				N1_F_9	SRR13107329
							N1_B_10	SRR13107332				N1_F_10	SRR13107331
							N1_B_11	SRR13107343				N1_F_11	SRR13107335
							N1_B_12	SRR13107317				N1_F_12	SRR13107298
							N1_B_13	SRR13107339				N1_F_13	SRR13107300
							N1_B_14	SRR13107337				N1_F_14	SRR13107302
							N1_B_15	SRR13107338				N1_F_15	SRR13107305
							N1_B_16	SRR13107348				N1_F_16	SRR13107320
							N1_B_17	SRR13107349				N1_F_17	SRR13107321
							N1_B_18	SRR13107347				N1_F_18	SRR13107324
							N1_B_19	SRR13107341				N1_F_19	SRR13107325
							N1_B_20	SRR13107340				N1_F_20	SRR13107326
							N1_B_21	SRR13107342				N1_F_21	SRR13107330
							N1_B_22	SRR13107345				N1_F_22	SRR13107333
							N1_B_23	SRR13107346				N1_F_23	SRR13107334
							N1_B_24	SRR13107344				N1_F_24	SRR13107336
	N2	2021	Shi	Plant and Soil	Assembly of rhizosphere microbial communities in Artemisia annua: recruitment of plant growth-promoting microorganisms and inter-kingdom interactions between bacteria and fungi	PRJNA646163	N2_B_1	SRR12215288	V3-V4	338F(5'-ACTCCTACGGGAGGCAGCAG -3')	806R(5'-GGACTACHVGGGTWTCTAAT-3')	N2_F_1	SRR12215291		ITS1F (5’-CTTGGTCATTTAGAGGAAGTAA-3’)	ITS2R (5’-GCTGCGTTCTTCATCGATGC-3’)	Illumina
							N2_B_2	SRR12215287				N2_F_2	SRR12215292
							N2_B_3	SRR12215286				N2_F_3	SRR12215293
							N2_B_4	SRR12215285				N2_F_4	SRR12215294
							N2_B_5	SRR12215284				N2_F_5	SRR12215295
							N2_B_6	SRR12215311				N2_F_6	SRR12215296
							N2_B_7	SRR12215310				N2_F_7	SRR12215297
							N2_B_8	SRR12215309				N2_F_8	SRR12215298
							N2_B_10	SRR12215307				N2_F_10	SRR12215300
	N4	2021	Song	Peerj	Characterization and comparison of the bacterial communities of rhizosphere and bulk soils from cadmium-polluted wheat fields	PRJNA661129	N4_B_1	SRR12579555		343F(5'-TACGGRAGGCAGCAG-3')	798R(5'-AGGGTATCTAATCCT-3')
							N4_B_2	SRR12579554
							N4_B_3	SRR12579543
							N4_B_4	SRR12579512
							N4_B_5	SRR12579551
							N4_B_6	SRR12579550
							N4_B_7	SRR12579549
							N4_B_8	SRR12579548
							N4_B_9	SRR12579547
							N4_B_10	SRR12579546
							N4_B_11	SRR12579545
							N4_B_12	SRR12579542
							N4_B_13	SRR12579541
							N4_B_14	SRR12579540
							N4_B_15	SRR12579539
							N4_B_16	SRR12579511
							N4_B_17	SRR12579510
							N4_B_18	SRR12579509
							N4_B_19	SRR12579508
							N4_B_20	SRR12579553
							N4_B_21	SRR12579538
							N4_B_22	SRR12579537
							N4_B_23	SRR12579536
							N4_B_24	SRR12579533
							N4_B_25	SRR12579525
							N4_B_26	SRR12579524
							N4_B_27	SRR12579523
							N4_B_28	SRR12579522
							N4_B_29	SRR12579520
							N4_B_30	SRR12579519
							N4_B_31	SRR12579518
							N4_B_32	SRR12579516
	N5	2021	Liu	Environmental Microbiology	Stochastic processes shape the biogeographic variations in core bacterial communities between aerial and belowground compartments of common bean	PRJNA647140	N5_B_1	SRR12276921		799(5'-AACMGGATTAGATACCCKG-3')	1193(5'-ACGTCATCCCCACCTTCC-3')
							N5_B_2	SRR12276910
							N5_B_3	SRR12276997
							N5_B_4	SRR12276996
							N5_B_5	SRR12276965
							N5_B_6	SRR12276954
							N5_B_7	SRR12276943
							N5_B_8	SRR12276932
							N5_B_9	SRR12276995
							N5_B_10	SRR12276994
							N5_B_11	SRR12276993
							N5_B_12	SRR12276992
							N5_B_13	SRR12276999
							N5_B_14	SRR12276998
							N5_B_15	SRR12276987
							N5_B_16	SRR12276976
							N5_B_17	SRR12276991
							N5_B_18	SRR12276990
							N5_B_19	SRR12276989
							N5_B_20	SRR12276988
							N5_B_21	SRR12276978
							N5_B_22	SRR12276977
							N5_B_23	SRR12276975
							N5_B_24	SRR12276974
							N5_B_25	SRR12276982
							N5_B_26	SRR12276981
							N5_B_27	SRR12276980
							N5_B_28	SRR12276979
							N5_B_29	SRR12276973
							N5_B_30	SRR12276972
							N5_B_31	SRR12276971
							N5_B_32	SRR12276986
							N5_B_33	SRR12276985
							N5_B_34	SRR12276984
							N5_B_35	SRR12276983
							N5_B_36	SRR12276970
							N5_B_37	SRR12276969
							N5_B_38	SRR12276968
							N5_B_39	SRR12276967
	N6	2021	Xiong	New Phytologist	Host selection shapes crop microbiome assembly and network complexity	PRJNA559707	N6_B_1	SRR9945946		799(5'-AACMGGATTAGATACCCKG-3')	1193(5'-ACGTCATCCCCACCTTCC-3')
							N6_B_2	SRR9945945
							N6_B_3	SRR9945823
							N6_B_4	SRR9945996
							N6_B_5	SRR9945997
							N6_B_6	SRR9945999
							N6_B_7	SRR9946000
							N6_B_8	SRR9946001
							N6_B_9	SRR9946152
							N6_B_10	SRR9946151
							N6_B_11	SRR9946378
							N6_B_12	SRR9945917
							N6_B_13	SRR9945916
							N6_B_14	SRR9946352
							N6_B_15	SRR9945850
							N6_B_16	SRR9945853
							N6_B_17	SRR9945852
							N6_B_18	SRR9945855
							N6_B_19	SRR9945854
							N6_B_20	SRR9946176
							N6_B_21	SRR9946175
							N6_B_22	SRR9946174
							N6_B_23	SRR9946142
							N6_B_24	SRR9946141
							N6_B_25	SRR9946150
							N6_B_26	SRR9946149
							N6_B_27	SRR9946178
							N6_B_28	SRR9946177
							N6_B_29	SRR9945968
							N6_B_30	SRR9945969
							N6_B_31	SRR9945970
							N6_B_32	SRR9946222
							N6_B_33	SRR9946219
							N6_B_34	SRR9945965
							N6_B_35	SRR9945966
							N6_B_36	SRR9945967
							N6_B_37	SRR9946043
							N6_B_38	SRR9946042
							N6_B_39	SRR9946041
							N6_B_40	SRR9946101
							N6_B_41	SRR9946100
							N6_B_42	SRR9945789
							N6_B_43	SRR9946073
							N6_B_44	SRR9945826
							N6_B_45	SRR9945796
							N6_B_46	SRR9946216
							N6_B_47	SRR9946035
							N6_B_48	SRR9946063
							N6_B_49	SRR9946064
							N6_B_50	SRR9946071
							N6_B_51	SRR9946069
							N6_B_52	SRR9946070
							N6_B_53	SRR9946067
							N6_B_54	SRR9946068
							N6_B_55	SRR9946065
							N6_B_56	SRR9946066
	N8	2021	Hernandez	Microorganisms	Salt Marsh Elevation Drives Root Microbial Composition of the Native Invasive Grass Elytrigia atherica	PRJNA642700	N8_B_1	SRR12206710		515(5'-GTGCCAGCMGCCGCGGTAA-3′)	926(5′-CCGYCAATTYMTTTRAGTTT-3')
							N8_B_2	SRR12206709
							N8_B_3	SRR12206698
							N8_B_4	SRR12206687
							N8_B_5	SRR12206676
							N8_B_6	SRR12206665
							N8_B_7	SRR12206657
							N8_B_8	SRR12206708
							N8_B_9	SRR12206707
							N8_B_10	SRR12206706
							N8_B_11	SRR12206705
							N8_B_12	SRR12206704
							N8_B_13	SRR12206703
							N8_B_14	SRR12206702
							N8_B_15	SRR12206701
							N8_B_16	SRR12206700
							N8_B_17	SRR12206699
							N8_B_18	SRR12206697
							N8_B_19	SRR12206696
							N8_B_20	SRR12206695
							N8_B_21	SRR12206694
							N8_B_22	SRR12206690
							N8_B_23	SRR12206689
							N8_B_24	SRR12206688
							N8_B_25	SRR12206686
							N8_B_26	SRR12206685
							N8_B_27	SRR12206684
							N8_B_28	SRR12206683
							N8_B_29	SRR12206682
							N8_B_30	SRR12206681
	N9	2020	Gagnon	Annals of Microbiology	Life in mine tailings: microbial population structure across the bulk soil, rhizosphere, and roots of boreal species colonizing mine tailings in northwestern Quebec	PRJNA517646	N9_B_1	SRR11240628		515(5'-GTGCCAGCMGCCGCGGTAA-3')	806(5'-GGACTACHVGGGTWTCTAAT-3')
							N9_B_2	SRR11240316
							N9_B_3	SRR11240327
							N9_B_4	SRR11240305
							N9_B_5	SRR11240593
							N9_B_6	SRR11240744
							N9_B_7	SRR11240445
							N9_B_8	SRR11240383
							N9_B_9	SRR11240360
							N9_B_10	SRR11240695
							N9_B_11	SRR11240312
							N9_B_12	SRR11240311
							N9_B_13	SRR11240444
							N9_B_14	SRR11240846
							N9_B_15	SRR11240410
							N9_B_16	SRR11240553
							N9_B_17	SRR11240655
							N9_B_18	SRR11240653
							N9_B_19	SRR11240609
							N9_B_20	SRR11240632
							N9_B_21	SRR11240834
							N9_B_22	SRR11240371
							N9_B_23	SRR11240451
							N9_B_24	SRR11240771
							N9_B_25	SRR11240436
							N9_B_26	SRR11240414
							N9_B_27	SRR11240408
							N9_B_28	SRR11240405
							N9_B_29	SRR11240390
							N9_B_30	SRR11240821
	N10	2021	Taffner	Frontiers in Microbiology	Exploring the Microbiota of East African Indigenous Leafy Greens for Plant Growth, Health, and Resilience	PRJEB39392	N10_B_1	ERR4359754		515(5'-GTGCCAGCMGCCGCGGTAA-3')	806(5'-GGACTACHVGGGTWTCTAAT-3')
							N10_B_2	ERR4359755
							N10_B_3	ERR4359707
							N10_B_4	ERR4359710
							N10_B_5	ERR4359713
							N10_B_6	ERR4359716
							N10_B_7	ERR4359719
							N10_B_8	ERR4359722
							N10_B_9	ERR4359725
							N10_B_10	ERR4359728
							N10_B_11	ERR4359731
							N10_B_12	ERR4359734
							N10_B_13	ERR4359737
							N10_B_14	ERR4359740
	N11	2021	Jiao	Current Microbiology	Bacterial Diversity in the Rhizosphere of Anabasis aphylla in the Gurbantunggut Desert	PRJNA608838	N11_B_1	SRR11273399		515(5'-GTGCCAGCMGCCGCGGTAA-3')	806(5'-GGACTACHVGGGTWTCTAAT-3')
							N11_B_2	SRR11273398
							N11_B_3	SRR11273397
							N11_B_5	SRR11273395
							N11_B_6	SRR11273390
							N11_B_7	SRR11273394
							N11_B_8	SRR11273393
							N11_B_9	SRR11273392
							N11_B_10	SRR11273391
							N11_B_11	SRR11273388
							N11_B_12	SRR11273387
							N11_B_13	SRR11273386
							N11_B_14	SRR11273385
							N11_B_15	SRR11273384
							N11_B_16	SRR11273379
							N11_B_17	SRR11273380
							N11_B_18	SRR11273381
							N11_B_20	SRR11273383
							N11_B_21	SRR11273372
							N11_B_22	SRR11273371
							N11_B_24	SRR11273389
							N11_B_25	SRR11273378
							N11_B_30	SRR11273373
							N11_B_31	SRR11273370
							N11_B_33	SRR11273368
							N11_B_34	SRR11273407
							N11_B_36	SRR11273405
							N11_B_37	SRR11273404
							N11_B_38	SRR11273403
							N11_B_39	SRR11273402
							N11_B_40	SRR11273401
	N12	2021	Illescas	Frontiers in Plant Science	Effect of Inorganic N Top Dressing and Trichoderma harzianum Seed-Inoculation on Crop Yield and the Shaping of Root Microbial Communities of Wheat Plants Cultivated Under High Basal N Fertilization	PRJNA639567	N12_B_1	SRR12018015		341(5'-CCTACGGGNGGCWGCAG-3')	785(5'-GACTACHVGGGTATCTAATCC-3')	N12_F_1	SRR12023979
							N12_B_2	SRR12018017				N12_F_2	SRR12023980
							N12_B_3	SRR12018019				N12_F_3	SRR12023981
							N12_B_4	SRR12018023				N12_F_4	SRR12023982
							N12_B_5	SRR12018024				N12_F_5	SRR12023983
							N12_B_6	SRR12018028				N12_F_6	SRR12023984
							N12_B_7	SRR12018033				N12_F_7	SRR12023986
							N12_B_8	SRR12018035				N12_F_8	SRR12023987
							N12_B_9	SRR12018036				N12_F_9	SRR12023988
							N12_B_10	SRR12018039				N12_F_10	SRR12023989
							N12_B_11	SRR12018014				N12_F_11	SRR12023990
							N12_B_12	SRR12018016				N12_F_12	SRR12023991
							N12_B_13	SRR12018018				N12_F_13	SRR12023993
							N12_B_14	SRR12018021				N12_F_14	SRR12023994
							N12_B_15	SRR12018022				N12_F_15	SRR12023995
							N12_B_16	SRR12018025				N12_F_16	SRR12023997
							N12_B_17	SRR12018026				N12_F_17	SRR12023998
							N12_B_18	SRR12018029				N12_F_18	SRR12023999
							N12_B_19	SRR12018030				N12_F_19	SRR12024000
							N12_B_20	SRR12018032				N12_F_20	SRR12024001
							N12_B_21	SRR12018034				N12_F_21	SRR12024002
							N12_B_22	SRR12018037				N12_F_22	SRR12024003
							N12_B_23	SRR12018038				N12_F_23	SRR12024004
	N13	2021	Zhuang	Npj Biofilms and Microbiomes	Diversity, function and assembly of mangrove root-associated microbial communities at a continuous fine-scale	PRJNA612579	N13_B_1	SRR11310750		338(5'-ACTCCTACGGGAGGCAGCAG -3')	806(5'-GGACTACHVGGGTWTCTAAT-3')	N13_F_1	SRR11311104		5′-CTTGGTCATTTAGAGGAAGTAA-3′	5′-GCTGCGTTCTTCATCGATGC-3′	Illumina
							N13_B_2	SRR11310751				N13_F_2	SRR11311105
					Metagenomic data PRJNA613873		N13_B_4	SRR11310757				N13_F_3	SRR11311106
							N13_B_6	SRR11310769				N13_F_4	SRR11311107
							N13_B_7	SRR11310746				N13_F_5	SRR11311108
							N13_B_8	SRR11310747				N13_F_6	SRR11311109
							N13_B_9	SRR11310748				N13_F_7	SRR11311110
							N13_B_10	SRR11310749				N13_F_8	SRR11311115
							N13_B_11	SRR11310766				N13_F_9	SRR11311124
												N13_F_10	SRR11311125
												N13_F_11	SRR11311126
												N13_F_12	SRR11311127
	N14	2020	Kinnunen	Fems Microbiology Ecology	Breeding selection imposed a differential selective pressure on the wheat root-associated microbiome	PRJNA611715	N14_B_1	SRR11279750		341(5'-CCTACGGGNGGCWGCAG-3')	785(5'-GACTACHVGGGTATCTAATCC-3')
							N14_B_2	SRR11279761
							N14_B_3	SRR11279772
							N14_B_4	SRR11279816
							N14_B_5	SRR11279837
							N14_B_6	SRR11279876
							N14_B_7	SRR11279877
							N14_B_8	SRR11279879
							N14_B_9	SRR11279890
							N14_B_10	SRR11279901
							N14_B_11	SRR11279764
							N14_B_12	SRR11279765
							N14_B_13	SRR11279766
							N14_B_15	SRR11279891
							N14_B_16	SRR11279892
							N14_B_17	SRR11279893
							N14_B_18	SRR11279894
							N14_B_19	SRR11279895
							N14_B_20	SRR11279896
							N14_B_21	SRR11279897
							N14_B_22	SRR11279898
							N14_B_23	SRR11279808
							N14_B_24	SRR11279809
							N14_B_25	SRR11279810
							N14_B_26	SRR11279811
	N15	2021	Ren	Catena	Contrasting patterns of microbial community and enzyme activity between rhizosphere and bulk soil along an elevation gradient	SRP223550;PRJNA574709	N15_B_1	SRR10198101		515(5'-GTGCCAGCMGCCGCGGTAA-3′)	907(5'-CCGTCAATTCMTTTRAGTTT-3′)	N15_F_1	SRR10198113	ITS-1	ITS1F (5'-ACTTGGTCATTTAGAG-GAAGTAA-3')	ITS2 (5'-BGCTGCGTTCTTCATCGATGC-3')	Illumina
							N15_B_2	SRR10198100				N15_F_2	SRR10198116
							N15_B_3	SRR10198099				N15_F_3	SRR10198118
							N15_B_4	SRR10198108				N15_F_4	SRR10198120
							N15_B_5	SRR10198107				N15_F_5	SRR10198123
							N15_B_6	SRR10198096				N15_F_6	SRR10198125
							N15_B_7	SRR10198085				N15_F_7	SRR10198127
							N15_B_8	SRR10198078				N15_F_8	SRR10198129
							N15_B_9	SRR10198077				N15_F_9	SRR10198131
							N15_B_10	SRR10198076				N15_F_10	SRR10198134
							N15_B_11	SRR10198075				N15_F_11	SRR10198136
							N15_B_12	SRR10198074				N15_F_12	SRR10198138
							N15_B_13	SRR10198073				N15_F_13	SRR10198140
							N15_B_14	SRR10198106				N15_F_14	SRR10198142
							N15_B_15	SRR10198105				N15_F_15	SRR10198144
							N15_B_16	SRR10198104				N15_F_16	SRR10198146
							N15_B_17	SRR10198103				N15_F_17	SRR10198114
							N15_B_18	SRR10198102				N15_F_18	SRR10198115
							N15_B_19	SRR10198081				N15_F_19	SRR10198117
							N15_B_20	SRR10198080				N15_F_20	SRR10198119
							N15_B_21	SRR10198079				N15_F_21	SRR10198121
							N15_B_22	SRR10198098				N15_F_22	SRR10198122
							N15_B_23	SRR10198097				N15_F_23	SRR10198124
							N15_B_24	SRR10198095				N15_F_24	SRR10198126
							N15_B_25	SRR10198094				N15_F_25	SRR10198128
							N15_B_26	SRR10198093				N15_F_26	SRR10198130
							N15_B_27	SRR10198092				N15_F_27	SRR10198132
							N15_B_28	SRR10198091				N15_F_28	SRR10198133
							N15_B_29	SRR10198090				N15_F_29	SRR10198135
							N15_B_30	SRR10198089				N15_F_30	SRR10198137
							N15_B_31	SRR10198088				N15_F_31	SRR10198139
							N15_B_32	SRR10198087				N15_F_32	SRR10198141
							N15_B_33	SRR10198086				N15_F_33	SRR10198143
							N15_B_34	SRR10198084				N15_F_34	SRR10198145
							N15_B_35	SRR10198083				N15_F_35	SRR10198147
							N15_B_36	SRR10198082				N15_F_36	SRR10198148
	N16	2020	Chen	Ecology and Evolution	Characterization of soil microbes associated with a grazing-tolerant grass species,Stipa breviflora, in the Inner Mongolian desert steppe	PRJNA627738	N16_B_1	SRR11601567		341(5'-CCTACGGGNGGCWGCAG-3')	806(5'-GGACTACNNGGGTATCTAAT-3')
							N16_B_2	SRR11601566
							N16_B_3	SRR11601565
							N16_B_4	SRR11601564
							N16_B_5	SRR11601563
							N16_B_6	SRR11601559
							N16_B_7	SRR11601558
							N16_B_9	SRR11601556
							N16_B_10	SRR11601555
							N16_B_11	SRR11601552
							N16_B_12	SRR11601571
							N16_B_13	SRR11601570
							N16_B_14	SRR11601569
							N16_B_15	SRR11601568
							N16_B_16	SRR11601554
							N16_B_17	SRR11601553
							N16_B_18	SRR11601562
							N16_B_19	SRR11601561
							N16_B_20	SRR11601560
	N17	2021	Estendorfer	Diversity-Basel	Definition of Core Bacterial Taxa in Different Root Compartments of Dactylis glomerata, Grown in Soil under Different Levels of Land Use Intensity	SRP102620;PRJNA380810	N17_B_7	SRR7850840
							N17_B_8	SRR7850837
							N17_B_9	SRR7850831
							N17_B_10	SRR7850723
							N17_B_11	SRR7850759
							N17_B_12	SRR7850767
							N17_B_13	SRR5381993
							N17_B_14	SRR5381992
							N17_B_15	SRR5381991
							N17_B_16	SRR5381978
							N17_B_20	SRR7850792
							N17_B_21	SRR7850826
							N17_B_22	SRR7850751
							N17_B_35	SRR7850827
							N17_B_36	SRR7850721
							N17_B_37	SRR7850743
							N17_B_44	SRR7850818
							N17_B_45	SRR7850733
							N17_B_46	SRR7850784
							N17_B_47	SRR7850766
							N17_B_48	SRR7850798
							N17_B_49	SRR5381969
							N17_B_50	SRR5381968
							N17_B_51	SRR5381967
							N17_B_52	SRR5381954
							N17_B_56	SRR7850731
							N17_B_57	SRR7850842
							N17_B_58	SRR7850811
							N17_B_59	SRR7850768
							N17_B_62	SRR7850855
							N17_B_72	SRR7850832
	N18	2018	Lu	Plos One	Effects of an EPSPS-transgenic soybean line ZUTS31 on root-associated bacterial communities during field growth	SRP121636;PRJNA415719	N18_B_1	SRR6221958		341(5'-CCTACGGGNGGCWGCAG-3')	806(5'-GGACTACNNGGGTATCTAAT-3')
							N18_B_2	SRR6221959
							N18_B_3	SRR6221944
							N18_B_4	SRR6221945
							N18_B_5	SRR6221946
							N18_B_6	SRR6221947
							N18_B_7	SRR6221970
							N18_B_8	SRR6221971
							N18_B_9	SRR6221976
							N18_B_10	SRR6221977
							N18_B_11	SRR6221975
							N18_B_12	SRR6221999
							N18_B_13	SRR6221998
							N18_B_14	SRR6222001
							N18_B_15	SRR6222000
							N18_B_16	SRR6222007
							N18_B_17	SRR6222006
							N18_B_18	SRR6221940
							N18_B_19	SRR6221941
							N18_B_20	SRR6221942
							N18_B_21	SRR6221943
							N18_B_22	SRR6221938
							N18_B_23	SRR6221939
							N18_B_24	SRR6221968
							N18_B_25	SRR6221969
							N18_B_26	SRR6221987
							N18_B_27	SRR6221986
							N18_B_28	SRR6221985
							N18_B_29	SRR6221984
							N18_B_30	SRR6221914
							N18_B_31	SRR6221915
							N18_B_32	SRR6221912
							N18_B_33	SRR6221913
							N18_B_34	SRR6221910
							N18_B_35	SRR6221911
							N18_B_36	SRR6221951
							N18_B_37	SRR6221950
							N18_B_38	SRR6221953
							N18_B_39	SRR6221952
							N18_B_40	SRR6221955
							N18_B_41	SRR6221954
							N18_B_42	SRR6221983
							N18_B_43	SRR6221982
							N18_B_44	SRR6221981
							N18_B_45	SRR6221980
							N18_B_46	SRR6221978
							N18_B_47	SRR6221908
							N18_B_48	SRR6221909
							N18_B_49	SRR6221916
							N18_B_50	SRR6221917
							N18_B_51	SRR6221923
							N18_B_52	SRR6221922
							N18_B_53	SRR6221957
							N18_B_54	SRR6221956
							N18_B_55	SRR6221949
							N18_B_56	SRR6221948
							N18_B_57	SRR6221972
							N18_B_58	SRR6221973
							N18_B_59	SRR6221990
							N18_B_60	SRR6221991
							N18_B_61	SRR6221992
							N18_B_62	SRR6221993
							N18_B_63	SRR6221994
							N18_B_64	SRR6221995
							N18_B_65	SRR6221921
							N18_B_66	SRR6221920
							N18_B_67	SRR6221927
							N18_B_68	SRR6221926
							N18_B_69	SRR6221925
							N18_B_70	SRR6221924
	N19	2018	O'Brien	Frontiers in Microbiology	Rhizosphere Bacterial Communities Differ According to Fertilizer Regimes and Cabbage (Brassica oleracea var. capitata L.) Harvest Time, but Not Aphid Herbivory	SRP134261;PRJNA437232	N19_B_1	SRR6821484		515(5'-GTGCCAGCMGCCGCGGTAA-3')	806(5'-GGACTACHVGGGTWTCTAAT-3')
							N19_B_2	SRR6821483
							N19_B_5	SRR6821485
							N19_B_6	SRR6821488
							N19_B_7	SRR6821487
							N19_B_8	SRR6821513
							N19_B_9	SRR6821514
	N20	2018	Wu	Bmc Microbiology	Environmental factors shaping the diversity of bacterial communities that promote rice production	SRP083104;PRJNA340056	N20_B_1	SRR4075866		515(5'-GTGCCAGCMGCCGCGGTAA-3')	806(5'-GGACTACHVGGGTWTCTAAT-3')
							N20_B_2	SRR4075867
							N20_B_3	SRR4075878
							N20_B_4	SRR4075889
							N20_B_5	SRR4075900
							N20_B_6	SRR4075909
							N20_B_7	SRR4075910
							N20_B_8	SRR4075911
							N20_B_9	SRR4075912
							N20_B_10	SRR4075913
							N20_B_11	SRR4075868
							N20_B_12	SRR4075869
							N20_B_13	SRR4075870
							N20_B_14	SRR4075871
							N20_B_15	SRR4075872
							N20_B_16	SRR4217128
							N20_B_17	SRR4075883
							N20_B_18	SRR4075884
							N20_B_19	SRR4075885
							N20_B_20	SRR4075896
							N20_B_21	SRR4075897
							N20_B_22	SRR4075898
							N20_B_23	SRR4075873
							N20_B_24	SRR4075874
							N20_B_25	SRR4075875
							N20_B_26	SRR4075886
							N20_B_27	SRR4075887
							N20_B_28	SRR4075888
							N20_B_29	SRR4075899
							N20_B_30	SRR4075901
							N20_B_31	SRR4075902
							N20_B_32	SRR4075876
							N20_B_33	SRR4075877
							N20_B_34	SRR4075879
							N20_B_35	SRR4075890
							N20_B_36	SRR4075891
							N20_B_37	SRR4075892
							N20_B_38	SRR4075903
							N20_B_39	SRR4075904
							N20_B_40	SRR4075905
							N20_B_41	SRR4075880
							N20_B_42	SRR4075881
							N20_B_43	SRR4075882
							N20_B_44	SRR4075893
							N20_B_45	SRR4075894
							N20_B_46	SRR4075895
							N20_B_47	SRR4075906
							N20_B_48	SRR4075907
							N20_B_49	SRR4075908
	N21	2018	wang	Applied Soil Ecology	Long-term fertilization changes bacterial diversity and bacterial communities in the maize rhizosphere of Chinese Mollisols	PRJNA376466	N21_B_1	SRR10067836		515(5'-GTGCCAGCMGCCGCGGTAA-3')	806(5'-GGACTACHVGGGTWTCTAAT-3')
							N21_B_2	SRR10067837
							N21_B_3	SRR10067838
							N21_B_4	SRR10067851
							N21_B_5	SRR10067852
							N21_B_6	SRR10067853
							N21_B_7	SRR10067854
							N21_B_8	SRR10067855
							N21_B_9	SRR10067856
							N21_B_10	SRR10070975
							N21_B_11	SRR10070976
							N21_B_12	SRR10070977
							N21_B_13	SRR10067857
							N21_B_14	SRR10067858
							N21_B_15	SRR10067859
							N21_B_16	SRR10067845
							N21_B_17	SRR10067846
							N21_B_18	SRR10067847
							N21_B_19	SRR10067863
							N21_B_20	SRR10067864
							N21_B_21	SRR10067865
							N21_B_22	SRR10067839
							N21_B_23	SRR10067840
							N21_B_24	SRR10067841
							N21_B_25	SRR10070941
							N21_B_26	SRR10070942
							N21_B_27	SRR10070943
							N21_B_28	SRR10067842
							N21_B_29	SRR10067843
							N21_B_30	SRR10067844
	N22	2018	Fan	Chemosphere	Enhanced phytoremdiation of Robinia pseudoacacia in heavy metal-contaminated soils with rhizobia and the associated bacterial community structure and function	PRJNA353027	N22_B_1	SRR5028114		515(5'-GTGCCAGCMGCCGCGGTAA-3′)	926(5′-CCGYCAATTYMTTTRAGTTT-3')
							N22_B_2	SRR5028077
							N22_B_3	SRR5028029
							N22_B_4	SRR5028050
							N22_B_5	SRR5028082
							N22_B_6	SRR5028051
							N22_B_7	SRR5028103
							N22_B_8	SRR5028102
							N22_B_9	SRR5028035
							N22_B_10	SRR5028115
							N22_B_11	SRR5028106
							N22_B_12	SRR5028098
							N22_B_13	SRR5028092
							N22_B_14	SRR5028037
							N22_B_15	SRR5028089
							N22_B_16	SRR5028078
							N22_B_17	SRR5028062
							N22_B_18	SRR5028054
							N22_B_19	SRR5028030
							N22_B_20	SRR5028117
							N22_B_21	SRR5028099
							N22_B_22	SRR5028052
							N22_B_23	SRR5028086
							N22_B_24	SRR5028097
							N22_B_25	SRR5028047
							N22_B_26	SRR5028116
							N22_B_27	SRR5028026
							N22_B_28	SRR5028088
							N22_B_29	SRR5028072
							N22_B_30	SRR5028041
							N22_B_31	SRR5028042
							N22_B_32	SRR5028101
							N22_B_33	SRR5028055
							N22_B_34	SRR5028040
							N22_B_35	SRR5028111
							N22_B_36	SRR5028057
							N22_B_37	SRR5028105
							N22_B_38	SRR5028038
							N22_B_39	SRR5028069
							N22_B_40	SRR5028024
							N22_B_41	SRR5028090
							N22_B_42	SRR5028039
							N22_B_43	SRR5028104
							N22_B_44	SRR5028073
							N22_B_45	SRR5028056
							N22_B_46	SRR5028118
							N22_B_47	SRR5028094
	N23	2018	Cregger	Microbiome	The Populus holobiont: dissecting the effects of plant niches and genotype on the microbiome	PRJNA385484	N23_B_1	SRR6161270		515(5'-GTGCCAGCMGCCGCGGTAA-3')	806(5'-GGACTACHVGGGTWTCTAAT-3')
							N23_B_2	SRR6161088
							N23_B_3	SRR6161223
							N23_B_4	SRR6161174
							N23_B_5	SRR6161173
							N23_B_6	SRR6161339
							N23_B_7	SRR6161341
							N23_B_8	SRR6161272
							N23_B_9	SRR6161290
							N23_B_10	SRR6161269
							N23_B_11	SRR6161250
							N23_B_12	SRR6161256
							N23_B_13	SRR6161245
							N23_B_14	SRR6161247
							N23_B_15	SRR6161311
							N23_B_18	SRR6161234
							N23_B_19	SRR6161334
							N23_B_20	SRR6161335
							N23_B_23	SRR6161153
							N23_B_24	SRR6161152
							N23_B_25	SRR6161147
							N23_B_26	SRR6161146
							N23_B_28	SRR6161148
							N23_B_29	SRR6161143
							N23_B_32	SRR6161246
							N23_B_33	SRR6161299
							N23_B_34	SRR6161323
							N23_B_35	SRR6161289
							N23_B_36	SRR6161286
							N23_B_37	SRR6161284
							N23_B_38	SRR6161346
							N23_B_39	SRR6161145
							N23_B_40	SRR6161144
	N24	2020	Bowsher, Alan W.	Phytobiomes Journal	Locally Adapted Mimulus Ecotypes Differentially Impact Rhizosphere Bacterial and Archaeal Communities in an Environment-Dependent Manner	PRJNA451377	N24_B_1	SRR8697777		515(5'-GTGCCAGCMGCCGCGGTAA-3')	806(5'-GGACTACHVGGGTWTCTAAT-3')
							N24_B_8	SRR7054610
							N24_B_9	SRR7054592
							N24_B_10	SRR7054593
							N24_B_11	SRR7054611
							N24_B_12	SRR7054602
							N24_B_13	SRR7054606
							N24_B_14	SRR7054581
							N24_B_15	SRR7054596
							N24_B_16	SRR7054613
							N24_B_17	SRR7054582
							N24_B_18	SRR7054597
							N24_B_19	SRR7054583
							N24_B_20	SRR7054609
							N24_B_21	SRR7054612
							N24_B_23	SRR7054594
							N24_B_24	SRR7054595
							N24_B_25	SRR7054608
							N24_B_26	SRR7054605
							N24_B_27	SRR7054584
							N24_B_28	SRR7054591
							N24_B_29	SRR7054589
							N24_B_30	SRR7054617
							N24_B_31	SRR7054618
							N24_B_32	SRR7054619
							N24_B_33	SRR7054620
							N24_B_34	SRR7054607
							N24_B_35	SRR7054598
							N24_B_36	SRR7054599
							N24_B_37	SRR7054604
							N24_B_38	SRR7054586
							N24_B_39	SRR7054585
							N24_B_40	SRR7054590
							N24_B_41	SRR7054615
							N24_B_42	SRR7054616
							N24_B_43	SRR7054600
	N25	2020	Liu, Hongwei	Biotechnology & Biotechnological Equipment	Utilization of marigold (Tagetes erecta) flower fermentation wastewater as a fertilizer and its effect on microbial community structure in maize rhizosphere and non-rhizosphere soil	SRP235202;PRJNA594249	N25_B_1	SRR10609260	V3-V4	347(5'-CCTACGGRRBGCASCAGKVRVGAAT-3')	802(5'-GGACTACNVGGGTWTCTAATCC-3')	N25_F_1	SRR10609235	ITS2	(3’GTGAATCATCGARTC 5’)	(3’TCCTCCGCTTATTGAT 5’)	Illumina
							N25_B_2	SRR10609259				N25_F_2	SRR10609236
							N25_B_3	SRR10609248				N25_F_3	SRR10609238
							N25_B_4	SRR10609237				N25_F_4	SRR10609239
							N25_B_5	SRR10609234				N25_F_5	SRR10609240
							N25_B_6	SRR10609233				N25_F_6	SRR10609241
							N25_B_7	SRR10609232				N25_F_7	SRR10609242
							N25_B_8	SRR10609231				N25_F_8	SRR10609243
							N25_B_9	SRR10609230				N25_F_9	SRR10609244
							N25_B_10	SRR10609229				N25_F_10	SRR10609245
							N25_B_11	SRR10609258				N25_F_11	SRR10609246
							N25_B_12	SRR10609257				N25_F_12	SRR10609247
							N25_B_13	SRR10609256				N25_F_13	SRR10609249
							N25_B_14	SRR10609255				N25_F_14	SRR10609250
							N25_B_15	SRR10609254				N25_F_15	SRR10609251
							N25_B_16	SRR10609253				N25_F_16	SRR10609252
	N26	2020	Nahar, Kamrun	Phytobiomes Journal	Diversity of Soil Bacterial Community Is Influenced by Spatial Location and Time but Not Potato Cultivar	SRP219777;PRJNA561608	N26_B_1	SRR10041521		515(5'-GTGCCAGCMGCCGCGGTAA-3')	806(5'-GGACTACHVGGGTWTCTAAT-3')
							N26_B_2	SRR10041522
							N26_B_3	SRR10041523
							N26_B_4	SRR10041525
							N26_B_5	SRR10041531
							N26_B_6	SRR10041532
							N26_B_7	SRR10041533
							N26_B_8	SRR10041534
							N26_B_9	SRR10041543
							N26_B_10	SRR10041544
							N26_B_11	SRR10041546
							N26_B_12	SRR10041547
							N26_B_13	SRR10041572
							N26_B_14	SRR10041415
							N26_B_15	SRR10041551
							N26_B_16	SRR10041422
							N26_B_17	SRR10041483
							N26_B_18	SRR10041484
							N26_B_19	SRR10041485
							N26_B_20	SRR10041486
							N26_B_21	SRR10041508
							N26_B_22	SRR10041509
							N26_B_23	SRR10041510
							N26_B_24	SRR10041511
							N26_B_25	SRR10041394
							N26_B_26	SRR10041395
							N26_B_27	SRR10041397
							N26_B_28	SRR10041398
							N26_B_29	SRR10041429
							N26_B_30	SRR10041430
							N26_B_31	SRR10041431
							N26_B_32	SRR10041432
							N26_B_33	SRR10041442
							N26_B_34	SRR10041444
							N26_B_35	SRR10041445
							N26_B_36	SRR10041468
							N26_B_37	SRR10041470
							N26_B_38	SRR10041471
							N26_B_39	SRR10041526
							N26_B_40	SRR10041527
							N26_B_41	SRR10041528
							N26_B_42	SRR10041529
							N26_B_43	SRR10041535
							N26_B_44	SRR10041536
							N26_B_45	SRR10041537
							N26_B_46	SRR10041538
							N26_B_47	SRR10041548
							N26_B_48	SRR10041549
							N26_B_49	SRR10041550
							N26_B_50	SRR10041391
							N26_B_51	SRR10041410
							N26_B_52	SRR10041443
							N26_B_53	SRR10041454
							N26_B_54	SRR10041465
							N26_B_55	SRR10041487
							N26_B_56	SRR10041488
							N26_B_57	SRR10041489
							N26_B_58	SRR10041490
							N26_B_59	SRR10041512
							N26_B_60	SRR10041514
							N26_B_61	SRR10041515
							N26_B_62	SRR10041516
							N26_B_63	SRR10041399
							N26_B_64	SRR10041400
							N26_B_65	SRR10041401
							N26_B_66	SRR10041402
							N26_B_67	SRR10041433
							N26_B_68	SRR10041435
							N26_B_69	SRR10041436
	N27	2020	pepe	Phytobiomes Journal	Surveying the sweetpotato rhizosphere, endophyte, and surrounding soil microbiomes at two North Carolina farms reveals underpinnings of sweetpotato microbiome community assembly	PRJEB29367	N27_B_1	ERR2856586		515(5'-GTGCCAGCMGCCGCGGTAA-3')	806(5'-GGACTACHVGGGTWTCTAAT-3')
							N27_B_2	ERR2856589
							N27_B_3	ERR2856637
							N27_B_4	ERR2856640
							N27_B_5	ERR2856646
							N27_B_6	ERR2856649
							N27_B_7	ERR2856652
							N27_B_8	ERR2856656
							N27_B_9	ERR2856665
							N27_B_10	ERR2856675
							N27_B_11	ERR2856687
							N27_B_12	ERR2856690
							N27_B_13	ERR2856700
							N27_B_14	ERR2856590
							N27_B_15	ERR2856591
							N27_B_16	ERR2856638
							N27_B_17	ERR2856641
							N27_B_18	ERR2856647
							N27_B_19	ERR2856650
							N27_B_20	ERR2856653
							N27_B_21	ERR2856668
							N27_B_22	ERR2856666
							N27_B_23	ERR2856673
							N27_B_24	ERR2856685
							N27_B_25	ERR2856688
							N27_B_26	ERR2856698
	N28	2019	Ruan, Rujue	Peerj	High-throughput sequence analysis reveals variation in the relative abundance of components of the bacterial and fungal microbiota in the rhizosphere of Ginkgo biloba	SRP222402;PRJNA565829	N28_B_1	SRR10141259		341(5'-CCTACGGGNGGCWGCAG-3')	785(5'-GACTACHVGGGTATCTAATCC-3')	N28_F_1	SRR10158705		ITS1 (5′-TCCGTAGGTGAACCTGCGG-3′)	ITS2 (5′-GCTGCGTTCTTCATCGATGC-3′)	Illumina
							N28_B_2	SRR10141258				N28_F_2	SRR10158706
							N28_B_4	SRR10141253				N28_F_3	SRR10158707
							N28_B_5	SRR10141268				N28_F_4	SRR10158708
							N28_B_7	SRR10141263				N28_F_5	SRR10158709
							N28_B_8	SRR10141262				N28_F_6	SRR10158710
							N28_B_10	SRR10141270				N28_F_7	SRR10158711
							N28_B_11	SRR10141269				N28_F_8	SRR10158712
							N28_B_12	SRR10141260				N28_F_9	SRR10158713
							N28_B_13	SRR10141256				N28_F_10	SRR10158714
							N28_B_14	SRR10141255				N28_F_11	SRR10158715
							N28_B_15	SRR10141254				N28_F_12	SRR10158716
							N28_B_18	SRR10141264				N28_F_13	SRR10158717
												N28_F_14	SRR10158718
												N28_F_15	SRR10158719
												N28_F_16	SRR10158720
												N28_F_17	SRR10158721
												N28_F_18	SRR10158722
	N29	2019	Yamamoto, K.	Molecular Plant-Microbe Interactions	Bacterial diversity associated with the rhizosphere and endosphere of two halophytes: Glaux maritima and Salicornia europaea	DRA006852;PRJDB7024	N29_B_1	DRR130999		347(5'-CCTACGGRRBGCASCAGKVRVGAAT-3')	802(5'-GGACTACNVGGGTWTCTAATCC-3')
							N29_B_2	DRR131000
							N29_B_3	DRR131001
							N29_B_4	DRR131002
							N29_B_5	DRR131003
							N29_B_6	DRR131004
							N29_B_7	DRR131005
							N29_B_8	DRR131006
							N29_B_9	DRR131015
							N29_B_10	DRR131016
							N29_B_11	DRR131017
							N29_B_12	DRR131018
							N29_B_13	DRR131019
							N29_B_14	DRR131020
							N29_B_15	DRR131021
							N29_B_16	DRR131022
							N29_B_17	DRR131007
							N29_B_18	DRR131008
							N29_B_19	DRR131009
							N29_B_20	DRR131010
							N29_B_21	DRR131011
							N29_B_23	DRR131013
							N29_B_24	DRR131014
							N29_B_25	DRR131023
							N29_B_26	DRR131024
							N29_B_27	DRR131025
							N29_B_28	DRR131026
							N29_B_29	DRR131027
							N29_B_30	DRR131028
							N29_B_31	DRR131029
							N29_B_32	DRR131030
	N30	2019	Praeg	Frontiers in Microbiology	Microbial Diversity in Bulk and Rhizosphere Soil of Ranunculus glacialis Along a High-Alpine Altitudinal Gradient	SRP176420;PRJNA512849	N30_B_1	SRR8403932		515(5'-GTGCCAGCMGCCGCGGTAA-3')	806(5'-GGACTACHVGGGTWTCTAAT-3')
							N30_B_2	SRR8403935
							N30_B_3	SRR8403941
							N30_B_4	SRR8403942
							N30_B_5	SRR8403943
							N30_B_6	SRR8403937
							N30_B_7	SRR8403938
							N30_B_8	SRR8403944
							N30_B_9	SRR8403929
							N30_B_10	SRR8403930
							N30_B_11	SRR8403931
							N30_B_12	SRR8403933
							N30_B_13	SRR8403936
							N30_B_14	SRR8403934
							N30_B_15	SRR8403939
							N30_B_16	SRR8403940
	N31	2019	Miaomiao Cai	Environmental Pollution	Selenium induces changes of rhizosphere bacterial characteristics and enzyme activities affecting chromium/selenium uptake by pak choi (Brassica campestris L. ssp. Chinensis Makino) in chromium contaminated soil	PRJNA509284	N31_B_1	SRR8297758		347(5'-CCTACGGRRBGCASCAGKVRVGAAT-3')	802(5'-GGACTACNVGGGTWTCTAATCC-3')
							N31_B_2	SRR8297755
							N31_B_3	SRR8297756
							N31_B_4	SRR8297753
							N31_B_5	SRR8297754
							N31_B_6	SRR8297767
							N31_B_7	SRR8297768
							N31_B_8	SRR8297782
							N31_B_9	SRR8297785
							N31_B_10	SRR8297783
							N31_B_11	SRR8297763
							N31_B_12	SRR8297781
							N31_B_13	SRR8297780
							N31_B_14	SRR8297779
							N31_B_15	SRR8297784
							N31_B_16	SRR8297771
							N31_B_17	SRR8297770
							N31_B_18	SRR8297792
							N31_B_19	SRR8297791
							N31_B_20	SRR8297793
							N31_B_21	SRR8297796
							N31_B_22	SRR8297795
	N32	2019	Enoch Narh Kudjordjie	Microbiome	Maize synthesized benzoxazinoids affect the host associated microbiome	PRJNA513956	N32_B_1	SRR8422834		341(5'-CCTACGGGNGGCWGCAG-3')	785(5'-GACTACHVGGGTATCTAATCC-3')
							N32_B_2	SRR8422824
							N32_B_3	SRR8422859
							N32_B_4	SRR8422854
							N32_B_5	SRR8422835
							N32_B_6	SRR8422833
							N32_B_7	SRR8422825
							N32_B_8	SRR8422858
							N32_B_9	SRR8422853
							N32_B_10	SRR8422838
							N32_B_11	SRR8422840
							N32_B_12	SRR8422826
							N32_B_13	SRR8422857
							N32_B_14	SRR8422852
							N32_B_15	SRR8422837
							N32_B_16	SRR8422839
							N32_B_17	SRR8422827
							N32_B_18	SRR8422856
							N32_B_19	SRR8422851
							N32_B_20	SRR8422832
							N32_B_21	SRR8422803
							N32_B_22	SRR8422807
							N32_B_23	SRR8422820
							N32_B_24	SRR8422816
							N32_B_25	SRR8422812
							N32_B_26	SRR8422804
							N32_B_27	SRR8422808
							N32_B_28	SRR8422815
							N32_B_29	SRR8422819
							N32_B_30	SRR8422811
							N32_B_31	SRR8422809
							N32_B_32	SRR8422801
							N32_B_33	SRR8422818
							N32_B_34	SRR8422814
							N32_B_36	SRR8422810
							N32_B_37	SRR8422802
							N32_B_38	SRR8422817
							N32_B_39	SRR8422813
							N32_B_40	SRR8422806
	N33	2019	Shin Ae Lee	Scientific Reports	A preliminary examination of bacterial, archaeal, and fungal communities inhabiting different rhizocompartments of tomato plants under real-world environments	PRJNA383959	N33_B_1	SRR6488586		799(5'-AACMGGATTAGATACCCKG-3')	1193(5'-ACGTCATCCCCACCTTCC-3')	N33_F_1	SRR6488578
							N33_B_2	SRR6488587				N33_F_2	SRR6488591
							N33_B_3	SRR6488588				N33_F_3	SRR6488593
							N33_B_4	SRR6488589				N33_F_4	SRR6488594
							N33_B_5	SRR6488582				N33_F_5	SRR6488595
							N33_B_6	SRR5685047				N33_F_6	SRR6488597
							N33_B_7	SRR6488583				N33_F_7	SRR6488598
							N33_B_8	SRR5685050				N33_F_8	SRR6488599
							N33_B_9	SRR6488584				N33_F_9	SRR6488600
							N33_B_10	SRR6488585				N33_F_10	SRR6488601
							N33_B_11	SRR6488579				N33_F_11	SRR6488618
							N33_B_12	SRR6488580				N33_F_12	SRR6488623
							N33_B_13	SRR6488610				N33_F_13	SRR6488624
							N33_B_14	SRR5685186				N33_F_14	SRR6488625
							N33_B_15	SRR6488611				N33_F_15	SRR6488626
							N33_B_16	SRR6488612				N33_F_16	SRR6488627
							N33_B_17	SRR6488613				N33_F_17	SRR6488628
							N33_B_19	SRR5685142				N33_F_18	SRR6488629
							N33_B_20	SRR6488615				N33_F_19	SRR6488630
							N33_B_21	SRR6488616				N33_F_20	SRR6488631
							N33_B_22	SRR6488617				N33_F_21	SRR6488632
							N33_B_23	SRR5685163				N33_F_22	SRR6488642
							N33_B_24	SRR6488602				N33_F_23	SRR6488643
							N33_B_25	SRR6488603				N33_F_24	SRR5685062
							N33_B_26	SRR5685162				N33_F_25	SRR5685064
							N33_B_27	SRR6488638				N33_F_26	SRR5685076
							N33_B_28	SRR6488637				N33_F_27	SRR5685084
							N33_B_29	SRR6488640				N33_F_28	SRR5685086
							N33_B_30	SRR5685056				N33_F_29	SRR5685087
							N33_B_31	SRR5685055				N33_F_30	SRR5685089
							N33_B_32	SRR5685058				N33_F_31	SRR5685091
							N33_B_33	SRR5685057				N33_F_32	SRR5685093
							N33_B_34	SRR5685052				N33_F_33	SRR5685155
							N33_B_35	SRR5685051				N33_F_34	SRR5685156
							N33_B_36	SRR5685054				N33_F_35	SRR5685158
							N33_B_37	SRR5685053				N33_F_36	SRR5685178
							N33_B_38	SRR5685049				N33_F_37	SRR5685180
							N33_B_39	SRR5685048				N33_F_38	SRR5685183
							N33_B_40	SRR5685106				N33_F_39	SRR5685063
							N33_B_41	SRR5685105				N33_F_40	SRR5685065
							N33_B_42	SRR5685104				N33_F_41	SRR5685077
							N33_B_43	SRR5685103				N33_F_42	SRR5685085
							N33_B_44	SRR5685102				N33_F_43	SRR5685088
							N33_B_45	SRR5685101				N33_F_44	SRR5685090
							N33_B_46	SRR5685100				N33_F_45	SRR5685094
							N33_B_47	SRR5685099				N33_F_46	SRR5685154
							N33_B_48	SRR5685098				N33_F_47	SRR5685157
							N33_B_49	SRR5685097				N33_F_48	SRR5685159
							N33_B_50	SRR5685149				N33_F_49	SRR5685179
							N33_B_51	SRR5685150				N33_F_50	SRR5685182
							N33_B_52	SRR5685147				N33_F_51	SRR5685184
	N34	2019	Huixiu Li	FEMS Microbiology Ecology	Enrichment of phosphate solubilizing bacteria during late developmental stages of eggplant (Solanum melongena L.)	PRJNA497845	N34_B_1	SRR8085056		515(5'-GTGCCAGCMGCCGCGGTAA-3′)	909(5'-CCGYCAATTYMTTTRAGTTT-3')	N33_F_52	SRR5685185
							N34_B_2	SRR8085055
							N34_B_3	SRR8085058
							N34_B_4	SRR8085057
							N34_B_5	SRR8085060
							N34_B_6	SRR8085059
							N34_B_7	SRR8085062
							N34_B_8	SRR8085061
	N35	2018	Ricardo Schöps	Frontiers in Microbiology	Land-Use Intensity Rather Than Plant Functional Identity Shapes Bacterial and Fungal Rhizosphere Communities	SRP133002;PRJNA433935	N35_B_1	SRR6743426		515(5'-GTGCCAGCMGCCGCGGTAA-3')	806(5'-GGACTACHVGGGTWTCTAAT-3')
							N35_B_2	SRR6743447
							N35_B_3	SRR6743375
							N35_B_4	SRR6743379
							N35_B_5	SRR6743381
							N35_B_6	SRR6743430
							N35_B_7	SRR6743455
							N35_B_8	SRR6743466
							N35_B_9	SRR6743427
							N35_B_10	SRR6743446
							N35_B_11	SRR6743374
							N35_B_12	SRR6743378
							N35_B_13	SRR6743380
							N35_B_14	SRR6743431
							N35_B_15	SRR6743454
							N35_B_16	SRR6743467
							N35_B_17	SRR6743428
							N35_B_18	SRR6743449
							N35_B_19	SRR6743373
							N35_B_20	SRR6743377
							N35_B_21	SRR6743398
							N35_B_22	SRR6743422
							N35_B_23	SRR6743472
							N35_B_24	SRR6743474
							N35_B_25	SRR6743429
							N35_B_26	SRR6743448
							N35_B_27	SRR6743372
							N35_B_28	SRR6743376
							N35_B_29	SRR6743399
							N35_B_30	SRR6743423
							N35_B_31	SRR6743473
							N35_B_32	SRR6743475
							N35_B_33	SRR6743409
							N35_B_34	SRR6743418
							N35_B_35	SRR6743458
							N35_B_36	SRR6743462
							N35_B_37	SRR6743435
							N35_B_38	SRR6743403
							N35_B_39	SRR6743443
							N35_B_40	SRR6743445
							N35_B_41	SRR6743408
							N35_B_42	SRR6743419
							N35_B_43	SRR6743459
							N35_B_44	SRR6743463
							N35_B_45	SRR6743434
							N35_B_46	SRR6743402
							N35_B_47	SRR6743442
							N35_B_48	SRR6743444
							N35_B_49	SRR6743411
							N35_B_50	SRR6743412
							N35_B_51	SRR6743460
							N35_B_52	SRR6743464
							N35_B_53	SRR6743433
							N35_B_54	SRR6743416
							N35_B_55	SRR6743441
							N35_B_56	SRR6743456
							N35_B_57	SRR6743410
							N35_B_58	SRR6743413
							N35_B_59	SRR6743461
							N35_B_60	SRR6743465
							N35_B_61	SRR6743432
							N35_B_62	SRR6743417
							N35_B_63	SRR6743440
							N35_B_64	SRR6743457
	N36	2019	Ming Wang	Environmental Pollution	Water management impacts the soil microbial communities and total arsenic and methylated arsenicals in rice grains	SRP132161;PRJNA432275	N36_B_1	SRR6669839		515(5'-GTGCCAGCMGCCGCGGTAA-3')	806(5'-GGACTACHVGGGTWTCTAAT-3')
							N36_B_2	SRR6669844
							N36_B_3	SRR6669845
							N36_B_4	SRR6669836
							N36_B_5	SRR6669834
							N36_B_6	SRR6669841
							N36_B_7	SRR6669840
							N36_B_8	SRR6669837
							N36_B_9	SRR6669838
							N36_B_10	SRR6669842
							N36_B_11	SRR6669843
	N37	2019	Zhong-Ling Wen	Frontiers in Microbiology	Enrichments/Derichments of Root-Associated Bacteria Related to Plant Growth and Nutrition Caused by the Growth of an EPSPS-Transgenic Maize Line in the Field	PRJNA503294	N37_B_1	SRR8142906		341(5'-CCTACGGGNGGCWGCAG-3')	806(5'-GGACTACNNGGGTATCTAAT-3')
							N37_B_2	SRR8142907
							N37_B_3	SRR8142908
							N37_B_4	SRR8142909
							N37_B_5	SRR8142924
							N37_B_6	SRR8142925
							N37_B_7	SRR8142926
							N37_B_8	SRR8142942
							N37_B_9	SRR8142943
							N37_B_10	SRR8142944
							N37_B_11	SRR8142945
							N37_B_12	SRR8142910
							N37_B_13	SRR8142911
							N37_B_14	SRR8142932
							N37_B_15	SRR8142933
							N37_B_16	SRR8142920
							N37_B_17	SRR8142921
							N37_B_18	SRR8142928
							N37_B_19	SRR8142946
							N37_B_20	SRR8142947
							N37_B_21	SRR8142948
							N37_B_22	SRR8142949
							N37_B_23	SRR8142930
							N37_B_24	SRR8142931
							N37_B_25	SRR8142937
							N37_B_26	SRR8142913
							N37_B_27	SRR8142914
							N37_B_28	SRR8142915
	N38	2020	Arafat, Yasir	Frontiers in plant science	Soil Sickness in Aged Tea Plantation Is Associated With a Shift in Microbial Communities as a Result of Plant Polyphenol Accumulation in the Tea Gardens	PRJNA626070	N38_B_1	SRR11568396		515(5'-GTGCCAGCMGCCGCGGTAA-3')	806(5'-GGACTACHVGGGTWTCTAAT-3')
							N38_B_2	SRR11568395
							N38_B_3	SRR11568384
							N38_B_4	SRR11568382
							N38_B_5	SRR11568381
							N38_B_6	SRR11568380
							N38_B_7	SRR11568392
							N38_B_8	SRR11568391
							N38_B_9	SRR11568390
	N39	2020	Balazs, Helga E.	Applied Soil Ecology	Development of microbial communities in organochlorine pesticide contaminated soil: A post-reclamation perspective	PRJNA545295	N39_B_1	SRR9151793		335(5'-CADACTCCTACGGGAGGC-3')	769(5'-ATCCTGTTTGMTMCCCVCRC-3')
							N39_B_2	SRR9151795
							N39_B_3	SRR9151796
							N39_B_4	SRR9151775
							N39_B_5	SRR9151776
							N39_B_6	SRR9151791
							N39_B_7	SRR9151792
							N39_B_8	SRR9151794
							N39_B_9	SRR9151790
							N39_B_10	SRR9151821
							N39_B_11	SRR9151797
							N39_B_12	SRR9151798
							N39_B_13	SRR9151812
							N39_B_14	SRR9151777
							N39_B_15	SRR9151778
							N39_B_16	SRR9151780
							N39_B_17	SRR9151799
							N39_B_18	SRR9151800
							N39_B_19	SRR9151811
							N39_B_20	SRR9151779
							N39_B_21	SRR9151781
							N39_B_22	SRR9151782
							N39_B_23	SRR9151806
							N39_B_24	SRR9151784
							N39_B_25	SRR9151785
							N39_B_26	SRR9151786
							N39_B_27	SRR9151807
							N39_B_28	SRR9151809
							N39_B_29	SRR9151815
							N39_B_30	SRR9151816
							N39_B_31	SRR9151817
							N39_B_32	SRR9151774
							N39_B_33	SRR9151801
							N39_B_34	SRR9151802
							N39_B_35	SRR9151818
							N39_B_36	SRR9151819
							N39_B_37	SRR9151820
							N39_B_38	SRR9151770
							N39_B_39	SRR9151787
							N39_B_40	SRR9151788
	N40	2020	Bao, Lijun	Microbiologyopen	Microbial community overlap between the phyllosphere and rhizosphere of three plants from Yongxing Island, South China Sea	SRP148402;PRJNA471945	N40_B_1	SRR7182077		799(5'-AACMGGATTAGATACCCKG-3')	1115(5'-AGGGTTGCGCTCGTTG-3')
							N40_B_2	SRR7182080
							N40_B_5	SRR7182081
							N40_B_6	SRR7182082
							N40_B_7	SRR7182083
							N40_B_8	SRR7182084
	N41	2020	Bledsoe	Msphere	Long-Term Nutrient Enrichment of an Oligotroph-Dominated Wetland Increases Bacterial Diversity in Bulk Soils and Plant Rhizospheres	PRJNA599142	N41_B_1	SRR10845450		515(5'-GTGCCAGCMGCCGCGGTAA-3')	806(5'-GGACTACHVGGGTWTCTAAT-3')
							N41_B_2	SRR10845428
							N41_B_3	SRR10845416
							N41_B_4	SRR10845414
							N41_B_5	SRR10845451
							N41_B_6	SRR10845439
							N41_B_7	SRR10845417
							N41_B_8	SRR10845415
							N41_B_9	SRR10845433
							N41_B_10	SRR10845431
							N41_B_11	SRR10845429
							N41_B_12	SRR10845426
							N41_B_13	SRR10845424
							N41_B_14	SRR10845422
							N41_B_15	SRR10845420
							N41_B_16	SRR10845418
							N41_B_17	SRR10845434
							N41_B_18	SRR10845432
							N41_B_19	SRR10845430
							N41_B_20	SRR10845427
							N41_B_21	SRR10845425
							N41_B_22	SRR10845423
							N41_B_23	SRR10845421
							N41_B_24	SRR10845419
	N42	2020	Chen, Yan	Archives of Microbiology	Miscanthus cultivation shapes rhizosphere microbial community structure and function as assessed by Illumina MiSeq sequencing combined with PICRUSt and FUNGUIld analyses	PRJNA578501	N42_B_1	SRR10314269		338(5'-ACTCCTACGGGAGGCAGCAG -3')	806(5'-GGACTACHVGGGTWTCTAAT-3')
							N42_B_2	SRR10314268
							N42_B_3	SRR10314265
							N42_B_4	SRR10314264
							N42_B_5	SRR10314263
							N42_B_6	SRR10314262
							N42_B_7	SRR10314260
							N42_B_8	SRR10314259
	N43	2020	Chen, Zhao-Jin	International Journal of Environmental Research and Public Health	Rhizosphere Bacterial Community Structure and Predicted Functional Analysis in the Water-Level Fluctuation Zone of the Danjiangkou Reservoir in China During the Dry Period	PRJNA604313	N43_B_1	SRR10997900		338(5'-ACTCCTACGGGAGGCAGCAG -3')	806(5'-GGACTACHVGGGTWTCTAAT-3')
							N43_B_2	SRR10997899
							N43_B_3	SRR10997893
							N43_B_4	SRR10997891
							N43_B_5	SRR10997890
							N43_B_6	SRR10997889
							N43_B_7	SRR10997888
							N43_B_8	SRR10997887
							N43_B_9	SRR10997896
							N43_B_10	SRR10997895
							N43_B_11	SRR10997894
	N44	2020	Dal Cortivo, Cristian	Frontiers in Plant Science	Effects of Seed-Applied Biofertilizers on Rhizosphere Biodiversity and Growth of Common Wheat (Triticum aestivum L.) in the Field	PRJNA388660	N44_B_1	SRR6151134		515(5'-GTGCCAGCMGCCGCGGTAA-3')	806(5'-GGACTACHVGGGTWTCTAAT-3')
							N44_B_2	SRR6151133
							N44_B_3	SRR6151136
							N44_B_4	SRR6151135
							N44_B_5	SRR6151138
							N44_B_6	SRR6151137
							N44_B_7	SRR6151142
							N44_B_8	SRR6151141
							N44_B_9	SRR6151145
							N44_B_10	SRR6151131
							N44_B_11	SRR6151144
							N44_B_12	SRR6151143
							N44_B_13	SRR6151140
							N44_B_14	SRR6151139
							N44_B_15	SRR6151132
	N45	2020	Deyett, E.	Fems Microbiology Ecology	Endophytic microbial assemblage in grapevine	PRJNA610418	N45_B_1	SRR11242701		515(5'-GTGCCAGCMGCCGCGGTAA-3')	806(5'-GGACTACHVGGGTWTCTAAT-3')	N45_F_7	SRR11242784		ITS1f (CTTGGTCATTTAGAGGAAGTAA)	ITS2 (GCTGCGTTCTTCATCGATGC)	Illumina
							N45_B_2	SRR11242702				N45_F_9	SRR11242786
							N45_B_3	SRR11242703				N45_F_13	SRR11242790
							N45_B_6	SRR11242707				N45_F_14	SRR11242791
							N45_B_7	SRR11242708				N45_F_15	SRR11242792
							N45_B_8	SRR11242709				N45_F_17	SRR11242866
							N45_B_9	SRR11242710				N45_F_18	SRR11242867
							N45_B_10	SRR11242711				N45_F_19	SRR11242868
							N45_B_11	SRR11242712				N45_F_20	SRR11242869
							N45_B_12	SRR11242713				N45_F_21	SRR11242870
							N45_B_13	SRR11242714				N45_F_22	SRR11242872
							N45_B_14	SRR11242715				N45_F_23	SRR11242873
							N45_B_15	SRR11242717				N45_F_24	SRR11242874
							N45_B_16	SRR11242718				N45_F_25	SRR11242875
							N45_B_17	SRR11242719				N45_F_27	SRR11242877
							N45_B_18	SRR11242720				N45_F_28	SRR11242878
							N45_B_19	SRR11242741				N45_F_29	SRR11242879
							N45_B_20	SRR11242742				N45_F_30	SRR11242880
							N45_B_21	SRR11242743				N45_F_31	SRR11242881
							N45_B_22	SRR11242744				N45_F_32	SRR11242883
							N45_B_23	SRR11242745
							N45_B_24	SRR11242746
							N45_B_25	SRR11242747
							N45_B_26	SRR11242748
							N45_B_27	SRR11242750
							N45_B_28	SRR11242751
							N45_B_29	SRR11242752
							N45_B_30	SRR11242753
							N45_B_31	SRR11242754
							N45_B_32	SRR11242755
	N46	2020	Fernandez-Gonzalez, Antonio J.	Plos One	Comparative study of neighboring Holm oak and olive trees-belowground microbial communities subjected to different soil management	PRJNA510560	N46_B_1	SRR8359266		341(5'-CCTACGGGNGGCWGCAG-3')	805(5'-GACTACHVGGGTATCTAATCC-3')	N46_F_1	SRR8359264		ITS4 (5’-TCCTCCGCTTATTGATATGC-3’)	fITS7 (5’-GTGARTCATCGAATCTTTG-3’)	Illumina
							N46_B_2	SRR8359267				N46_F_2	SRR8359265
							N46_B_3	SRR8359268				N46_F_3	SRR8359270
							N46_B_4	SRR8359269				N46_F_4	SRR8359271
							N46_B_5	SRR8359272				N46_F_5	SRR8359273
							N46_B_6	SRR8359284				N46_F_6	SRR8359274
							N46_B_7	SRR8359285				N46_F_7	SRR8359275
							N46_B_8	SRR8359286				N46_F_8	SRR8359276
							N46_B_9	SRR8359287				N46_F_9	SRR8359277
							N46_B_10	SRR8359288				N46_F_10	SRR8359278
							N46_B_11	SRR8359289				N46_F_11	SRR8359279
							N46_B_12	SRR8359290				N46_F_12	SRR8359280
							N46_B_13	SRR8359291				N46_F_13	SRR8359281
							N46_B_14	SRR8359292				N46_F_14	SRR8359282
							N46_B_15	SRR8359293				N46_F_15	SRR8359283
							N46_B_16	SRR8359304				N46_F_16	SRR8359294
							N46_B_17	SRR8359305				N46_F_17	SRR8359295
							N46_B_18	SRR8359306				N46_F_18	SRR8359296
							N46_B_19	SRR8359307				N46_F_19	SRR8359297
							N46_B_20	SRR8359308				N46_F_20	SRR8359298
							N46_B_21	SRR8359309				N46_F_21	SRR8359299
							N46_B_22	SRR8359310				N46_F_22	SRR8359300
							N46_B_23	SRR8359311				N46_F_23	SRR8359301
							N46_B_24	SRR8359312				N46_F_24	SRR8359302
							N46_B_25	SRR8359313				N46_F_25	SRR8359303
	N47	2020	Garcia-Lemos, Adriana M.	Frontiers in Microbiology	Under the Christmas Tree: Belowground Bacterial Associations With Abies nordmanniana Across Production Systems and Plant Development	PRJNA515250	N47_B_1	SRR10098528		341(5'-CCTACGGGNGGCWGCAG-3')	805(5'-GACTACHVGGGTATCTAATCC-3')
							N47_B_2	SRR10098527
							N47_B_3	SRR10098516
							N47_B_4	SRR10098515
							N47_B_5	SRR10098514
							N47_B_6	SRR9030573
							N47_B_7	SRR9030574
							N47_B_8	SRR9030575
							N47_B_9	SRR9030576
							N47_B_10	SRR9030577
							N47_B_11	SRR10098513
							N47_B_12	SRR10098512
							N47_B_13	SRR9030578
							N47_B_14	SRR9030580
							N47_B_15	SRR9030581
							N47_B_16	SRR9030582
	N50	2020	Lei, Haiying	Bmc Microbiology	Diversity patterns of soil microbial communities in theSophora flavescensrhizosphere in response to continuous monocropping	PRJNA511786	N50_B_1	SRR10492023		515(5'-GTGCCAGCMGCCGCGGTAA-3')	806(5'-GGACTACHVGGGTWTCTAAT-3')	N50_F_1	SRR8374176
							N50_B_2	SRR8374193				N50_F_2	SRR8374177
							N50_B_3	SRR8374194				N50_F_3	SRR8374178
							N50_B_4	SRR8374195				N50_F_4	SRR8374179
							N50_B_5	SRR8374196				N50_F_5	SRR8374180
							N50_B_6	SRR8374197				N50_F_6	SRR8374181
							N50_B_7	SRR8374198				N50_F_7	SRR8374182
							N50_B_8	SRR8374199				N50_F_8	SRR8374183
							N50_B_9	SRR8374190				N50_F_9	SRR8374184
							N50_B_10	SRR8374191				N50_F_10	SRR8374185
							N50_B_11	SRR8374186				N50_F_11	SRR8374188
							N50_B_12	SRR8374187				N50_F_12	SRR8374189
	N51	2020	Li, Miao	Annals of Microbiology	Effects of continuous cropping of sugar beet (Beta vulgarisL.) on its endophytic and soil bacterial community by high-throughput sequencing	PRJNA530737	N51_B_1	SRR8846810		338(5'-ACTCCTACGGGAGGCAGCAG -3')	806(5'-GGACTACHVGGGTWTCTAAT-3')
							N51_B_2	SRR8846811
							N51_B_3	SRR8846792
							N51_B_4	SRR8846793
							N51_B_5	SRR8846800
							N51_B_6	SRR8846801
	N52	2020	Lopez-Lozano, Nguyen E.	Frontiers in Plant Science	Bacterial Diversity and Interaction Networks ofAgave lechuguillaRhizosphere Differ Significantly From Bulk Soil in the Oligotrophic Basin of Cuatro Cienegas	PRJNA553176	N52_B_1	SRR9652145		357(5’-CCTACGGGNGGCWGCAG-3’)	939(5’- CTTGTGCGGGCCCCCGTCAATTC-3′)
							N52_B_2	SRR9652144
							N52_B_3	SRR9652143
							N52_B_4	SRR9652166
							N52_B_5	SRR9652167
							N52_B_6	SRR9652168
							N52_B_7	SRR9652186
							N52_B_8	SRR9652189
							N52_B_9	SRR9652188
							N52_B_10	SRR9652154
							N52_B_11	SRR9652183
							N52_B_12	SRR9652182
							N52_B_13	SRR9652179
							N52_B_14	SRR9652176
							N52_B_15	SRR9652177
							N52_B_16	SRR9652173
							N52_B_17	SRR9652161
							N52_B_18	SRR9652162
							N52_B_19	SRR9652151
							N52_B_20	SRR9652150
							N52_B_21	SRR9652149
							N52_B_22	SRR9652158
							N52_B_23	SRR9652155
							N52_B_24	SRR9652156
							N52_B_25	SRR9652148
							N52_B_26	SRR9652147
							N52_B_27	SRR9652146
							N52_B_28	SRR9652163
							N52_B_29	SRR9652164
							N52_B_30	SRR9652165
							N52_B_31	SRR9652185
							N52_B_32	SRR9652184
							N52_B_33	SRR9652187
							N52_B_34	SRR9652174
							N52_B_35	SRR9652171
							N52_B_36	SRR9652142
							N52_B_37	SRR9652180
							N52_B_38	SRR9652181
							N52_B_39	SRR9652178
							N52_B_40	SRR9652153
							N52_B_41	SRR9652175
							N52_B_42	SRR9652172
							N52_B_43	SRR9652169
							N52_B_44	SRR9652170
							N52_B_45	SRR9652152
							N52_B_46	SRR9652159
							N52_B_47	SRR9652160
							N52_B_48	SRR9652157
	N53	2020	Lumibao	American Journal of Botany	Rhizosphere microbial communities reflect genotypic and trait variation in a salt marsh ecosystem engineer	PRJNA603629	N53_B_1	SRR10999896		515(5'-GTGCCAGCMGCCGCGGTAA-3')	806(5'-GGACTACHVGGGTWTCTAAT-3')
							N53_B_2	SRR10999863
							N53_B_3	SRR10999860
							N53_B_4	SRR10999912
							N53_B_5	SRR10999864
							N53_B_6	SRR10999866
							N53_B_7	SRR10999911
							N53_B_8	SRR10999907
							N53_B_9	SRR10999858
							N53_B_10	SRR10999922
							N53_B_11	SRR10999897
							N53_B_12	SRR10999862
							N53_B_13	SRR10999919
							N53_B_14	SRR10999874
							N53_B_15	SRR10999909
							N53_B_16	SRR10999891
							N53_B_17	SRR10999894
							N53_B_18	SRR10999889
							N53_B_19	SRR10999887
							N53_B_20	SRR10999899
							N53_B_21	SRR10999905
							N53_B_22	SRR10999888
							N53_B_23	SRR10999861
							N53_B_24	SRR10999856
							N53_B_25	SRR10999867
							N53_B_26	SRR10999877
							N53_B_27	SRR10999875
							N53_B_28	SRR10999878
							N53_B_29	SRR10999884
							N53_B_30	SRR10999904
							N53_B_31	SRR10999893
							N53_B_32	SRR10999854
							N53_B_33	SRR10999850
							N53_B_34	SRR10999910
							N53_B_35	SRR10999915
							N53_B_36	SRR10999913
							N53_B_37	SRR10999923
							N53_B_38	SRR10999872
							N53_B_39	SRR10999882
							N53_B_40	SRR10999873
	N54	2020	Martinus Schneijderberg	ISME Journal	Quantitative comparison between the rhizosphere effect of Arabidopsis thaliana and co-occurring plant species with a longer life history	PRJNA605923	N54_B_1	SRR7637848		515(5'-GTGCCAGCMGCCGCGGTAA-3')	806(5'-GGACTACHVGGGTWTCTAAT-3')
							N54_B_2	SRR7637849
							N54_B_3	SRR7637850
							N54_B_4	SRR11060684
							N54_B_5	SRR11060683
							N54_B_6	SRR11060682
							N54_B_7	SRR11060688
							N54_B_8	SRR11060687
							N54_B_9	SRR11060686
							N54_B_10	SRR11060685
							N54_B_11	SRR11060711
							N54_B_12	SRR11060700
							N54_B_13	SRR11060881
							N54_B_14	SRR11060774
							N54_B_15	SRR11060763
							N54_B_16	SRR11060752
							N54_B_17	SRR11060837
							N54_B_18	SRR11060826
							N54_B_19	SRR11060883
							N54_B_20	SRR11060882
							N54_B_21	SRR11060803
							N54_B_22	SRR11060862
							N54_B_23	SRR11060851
							N54_B_24	SRR11060744
							N54_B_25	SRR11060733
							N54_B_26	SRR11060722
							N54_B_27	SRR11060681
							N54_B_28	SRR11060680
							N54_B_29	SRR11060679
							N54_B_30	SRR11060677
							N54_B_31	SRR11060676
							N54_B_32	SRR11060675
							N54_B_33	SRR11060674
							N54_B_34	SRR11060673
							N54_B_35	SRR11060672
							N54_B_36	SRR11060671
							N54_B_37	SRR11060670
							N54_B_38	SRR11060669
							N54_B_39	SRR11060668
							N54_B_40	SRR11060666
							N54_B_41	SRR11060665
							N54_B_42	SRR11060664
							N54_B_43	SRR11060663
							N54_B_44	SRR11060662
							N54_B_45	SRR11060661
							N54_B_46	SRR11060660
							N54_B_47	SRR11060659
							N54_B_48	SRR11060658
							N54_B_49	SRR11060815
							N54_B_50	SRR11060813
							N54_B_51	SRR11060812
							N54_B_52	SRR11060811
							N54_B_53	SRR11060810
							N54_B_54	SRR11060809
							N54_B_55	SRR11060808
							N54_B_56	SRR11060807
							N54_B_57	SRR11060678
							N54_B_58	SRR11060802
							N54_B_59	SRR11060876
							N54_B_60	SRR11060868
							N54_B_61	SRR11060867
							N54_B_62	SRR11060864
							N54_B_63	SRR11060859
							N54_B_64	SRR11060858
							N54_B_65	SRR11060857
							N54_B_66	SRR11060852
							N54_B_67	SRR11060850
							N54_B_68	SRR11060849
							N54_B_69	SRR11060848
							N54_B_70	SRR11060750
							N54_B_71	SRR11060749
							N54_B_72	SRR11060747
							N54_B_73	SRR11060741
							N54_B_74	SRR11060740
							N54_B_75	SRR11060737
							N54_B_76	SRR11060736
							N54_B_77	SRR11060734
							N54_B_78	SRR11060731
							N54_B_79	SRR11060727
							N54_B_80	SRR11060726
							N54_B_81	SRR11060725
							N54_B_82	SRR11060724
							N54_B_83	SRR11060721
							N54_B_84	SRR11060718
							N54_B_85	SRR11060717
							N54_B_86	SRR11060716
							N54_B_87	SRR11060715
							N54_B_88	SRR11060710
							N54_B_89	SRR11060707
							N54_B_90	SRR11060706
							N54_B_91	SRR11060704
							N54_B_92	SRR11060703
	N56	2020	Yue, Yang	Science of the Total Environment	Microbiome structure and function in rhizosphere of Jerusalem artichoke grown in saline land	PRJNA555735	N56_B_1	SRR9729039		338(5'-ACTCCTACGGGAGGCAGCAG -3')	806(5'-GGACTACHVGGGTWTCTAAT-3')
							N56_B_2	SRR9729038
							N56_B_3	SRR9729041
							N56_B_4	SRR9729047
							N56_B_5	SRR9729046
							N56_B_6	SRR9729053
							N56_B_7	SRR9729045
							N56_B_8	SRR9729037
							N56_B_9	SRR9729040
							N56_B_10	SRR9729043
							N56_B_11	SRR9729042
							N56_B_12	SRR9729052
							N56_B_13	SRR9729051
							N56_B_14	SRR9729050
							N56_B_15	SRR9729036
							N56_B_16	SRR9729048
	N57	2020	Zhang, Peng	Peerj	Characteristics of the soil microbial community in the forestland of Camellia oleifera	PRJNA592248	N57_B_1	SRR10571898		338(5'-ACTCCTACGGGAGGCAGCAG -3')	806(5'-GGACTACHVGGGTWTCTAAT-3')	N57_F_1	SRR10571905		ITS1F (5 ′- CTTGGTCATTTAGGAAGTAA-3′)	ITS2R (5′- GCTGCGTTC TTCATCATGATGC -3′)	Illumina
							N57_B_2	SRR10571899				N57_F_2	SRR10571906
							N57_B_3	SRR10571900				N57_F_3	SRR10571907
							N57_B_4	SRR10571901				N57_F_4	SRR10571908
							N57_B_5	SRR10571902				N57_F_5	SRR10571910
							N57_B_6	SRR10571903				N57_F_7	SRR10571912
							N57_B_7	SRR10571904				N57_F_8	SRR10571913
							N57_B_8	SRR10571909				N57_F_10	SRR10571915
							N57_B_9	SRR10571918				N57_F_11	SRR10571916
							N57_B_10	SRR10571919				N57_F_12	SRR10571917
							N57_B_11	SRR10571920
							N57_B_12	SRR10571921
	N58	2020	Zhang	Sustainability	Short-Term Effects of Eco-Friendly Fertilizers on a Soil Bacterial Community in the Topsoil and Rhizosphere of an Irrigated Agroecosystem	SRP231204;PRJNA591074	N58_B_1	SRR10512047		338(5'-ACTCCTACGGGAGGCAGCAG -3')	806(5'-GGACTACHVGGGTWTCTAAT-3')
							N58_B_2	SRR10512046
							N58_B_3	SRR10512035
							N58_B_4	SRR10512007
							N58_B_5	SRR10512006
							N58_B_6	SRR10512005
							N58_B_7	SRR10512043
							N58_B_8	SRR10512042
							N58_B_9	SRR10512041
							N58_B_10	SRR10512037
							N58_B_11	SRR10512036
							N58_B_12	SRR10512034
							N58_B_13	SRR10512030
							N58_B_14	SRR10512029
							N58_B_15	SRR10512028
							N58_B_16	SRR10512023
							N58_B_17	SRR10512022
							N58_B_18	SRR10512021
							N58_B_19	SRR10512017
							N58_B_20	SRR10512016
							N58_B_21	SRR10512015
							N58_B_22	SRR10512024
							N58_B_23	SRR10512013
							N58_B_24	SRR10512008
							N58_B_25	SRR10512004
							N58_B_26	SRR10512045
							N58_B_27	SRR10512044
							N58_B_28	SRR10512040
							N58_B_29	SRR10512039
							N58_B_30	SRR10512038
							N58_B_31	SRR10512033
							N58_B_32	SRR10512032
							N58_B_33	SRR10512031
							N58_B_34	SRR10512027
							N58_B_35	SRR10512026
							N58_B_36	SRR10512025
							N58_B_37	SRR10512020
							N58_B_38	SRR10512019
							N58_B_39	SRR10512018
							N58_B_40	SRR10512014
							N58_B_41	SRR10512012
							N58_B_42	SRR10512011
	N59	2016	Jorge R. Osman	Rhizosphere	Bacterial diversity of the rhizosphere and nearby surface soil of rice (Oryza sativa) growing in the Camargue (France)	SRP074948;PRJNA321458	N59_B_1	SRR3501257		357(5’-CCTACGGGNGGCWGCAG-3’)	802(5′-AYTGGGYDTAAAGNG-3′)
							N59_B_2	SRR3501251
							N59_B_3	SRR3501246
							N59_B_4	SRR3501240
							N59_B_6	SRR3501235
							N59_B_7	SRR3501224
							N59_B_8	SRR3501209
							N59_B_9	SRR3501227
							N59_B_10	SRR3501218
							N59_B_11	SRR3501212
	N60	2017	Gui-Hua Lu	J. Microbiol. Biotechnol	Impact of a Glyphosate-Tolerant Soybean Line on the Rhizobacteria, Revealed by Illumina MiSeq	SRP067145;PRJNA305392	N60_B_1	SRR2982534		515(5'-GTGCCAGCMGCCGCGGTAA-3')	806(5'-GGACTACHVGGGTWTCTAAT-3')
							N60_B_2	SRR2982536
							N60_B_3	SRR2982537
							N60_B_4	SRR2982538
							N60_B_5	SRR2982539
							N60_B_6	SRR2982540
							N60_B_7	SRR2982541
							N60_B_8	SRR2982542
							N60_B_9	SRR2982543
							N60_B_10	SRR2982544
							N60_B_11	SRR2982545
							N60_B_12	SRR2982401
							N60_B_13	SRR2982509
							N60_B_14	SRR2982530
							N60_B_15	SRR2982531
							N60_B_16	SRR2982532
							N60_B_17	SRR2982533
	N61	2018	Pedro Beschoren da Costa	Plant Soil	Invasion ecology applied to inoculation of plant growth promoting bacteria through a novel SIMPER-PCA approach	PRJNA340246	N61_B_1	SRR4078655		515(5'-GTGCCAGCMGCCGCGGTAA-3')	806(5'-GGACTACHVGGGTWTCTAAT-3')
							N61_B_2	SRR4078656
							N61_B_5	SRR4078667
							N61_B_11	SRR4078833
							N64_B_1	SRR5381990		335(5'-CADACTCCTACGGGAGGC-3')	769(5'-ATCCTGTTTGMTMCCCVCRC-3')
							N64_B_2	SRR5381989
							N64_B_3	SRR5381988
							N64_B_4	SRR5381984
							N64_B_5	SRR5381983
							N64_B_6	SRR5381982
							N64_B_7	SRR5381978
							N64_B_8	SRR5381977
							N64_B_9	SRR5381976
							N64_B_10	SRR5381975
							N64_B_11	SRR5381974
							N64_B_12	SRR5381973
							N64_B_13	SRR7850839
							N64_B_14	SRR7850732
							N64_B_15	SRR7850753
							N64_B_16	SRR7850726
							N64_B_17	SRR7850747
							N64_B_18	SRR7850715
							N64_B_19	SRR7850751
							N64_B_20	SRR7850804
							N64_B_21	SRR7850845
							N64_B_22	SRR7850718
							N64_B_23	SRR7850779
							N64_B_24	SRR7850844
							N64_B_25	SRR7850756
							N64_B_26	SRR7850737
							N64_B_27	SRR7850850
							N64_B_28	SRR7850791
							N64_B_29	SRR7850773
							N64_B_30	SRR7850724
							N64_B_31	SRR5381966
							N64_B_32	SRR5381965
							N64_B_33	SRR5381964
							N64_B_34	SRR5381960
							N64_B_35	SRR5381959
							N64_B_36	SRR5381958
							N64_B_37	SRR5381954
							N64_B_38	SRR5381953
							N64_B_39	SRR5381952
							N64_B_40	SRR5381951
							N64_B_41	SRR5381950
							N64_B_42	SRR5381949
							N64_B_43	SRR7850743
							N64_B_44	SRR7850793
							N64_B_45	SRR7850859
							N64_B_46	SRR7850769
							N64_B_47	SRR7850772
							N64_B_48	SRR7850771
							N64_B_49	SRR7850768
							N64_B_50	SRR7850835
							N64_B_51	SRR7850760
							N64_B_52	SRR7850855
							N64_B_53	SRR7850727
							N64_B_54	SRR7850829
							N64_B_55	SRR7850730
							N64_B_56	SRR7850822
							N64_B_57	SRR7850858
							N64_B_58	SRR7850810
							N64_B_59	SRR7850752
							N64_B_60	SRR7850799
	N65	2017	Junjie Liu	Applied Soil Ecology	Distinct soil bacterial communities in response to the cropping system in a Mollisol of northeast China	SRP092878; PRJNA352638	N65_B_1	SRR5003849		515(5'-GTGCCAGCMGCCGCGGTAA-3′)	907(5'-CCGTCAATTCMTTTRAGTTT-3′)
							N65_B_2	SRR5003860
	N66	2021	Moroenyane	Fems Microbiology Ecology	Temporal and spatial interactions modulate the soybean microbiome	PRJNA601979	N66_B_3	SRR11314068		520(5′-AYTGGGYDTAAAGNG-3′)	799(5'-AACMGGATTAGATACCCKG-3')	N66_F_1	SRR11314173		ITS1F	58A2R	Illumina
							N66_B_4	SRR11314079				N66_F_2	SRR11314174
							N66_B_5	SRR11314090				N66_F_3	SRR11314175
							N66_B_6	SRR11314101				N66_F_4	SRR11314176
							N66_B_8	SRR11314123				N66_F_5	SRR11314177
							N66_B_9	SRR11314134				N66_F_7	SRR11314180
							N66_B_10	SRR11314145				N66_F_8	SRR11314181
							N66_B_11	SRR11314156				N66_F_9	SRR11314182
							N66_B_13	SRR11314168				N66_F_10	SRR11314183
							N66_B_14	SRR11314179				N66_F_11	SRR11314184
							N66_B_15	SRR11314190				N66_F_13	SRR11314186
							N66_B_17	SRR11314212				N66_F_14	SRR11314187
							N66_B_18	SRR11314223				N66_F_15	SRR11314188
							N66_B_19	SRR11314234				N66_F_16	SRR11314189
							N66_B_20	SRR11314245				N66_F_17	SRR11314191
							N66_B_21	SRR11314256				N66_F_18	SRR11314192
							N66_B_22	SRR11314267				N66_F_19	SRR11314193
							N66_B_23	SRR11314268				N66_F_20	SRR11314194
							N66_B_24	SRR11314269				N66_F_21	SRR11314200
												N66_F_22	SRR11314202
												N66_F_23	SRR11314203
												N66_F_24	SRR11314204
	N68	2020	Brink	Pedosphere	Bacterial communities associated with natural and commercially grown rooibos (Aspalathus linearis)	PRJDB4224	N68_B_1	DRR046356		515(5'-GTGCCAGCMGCCGCGGTAA-3')	806(5'-GGACTACHVGGGTWTCTAAT-3')
							N68_B_2	DRR046358
							N68_B_3	DRR046360
							N68_B_4	DRR046365
							N68_B_5	DRR046368
							N68_B_6	DRR046363
							N68_B_7	DRR046367
							N68_B_8	DRR046372
							N68_B_9	DRR046381
							N68_B_10	DRR046359
							N68_B_11	DRR046364
							N68_B_12	DRR046369
							N68_B_13	DRR046377
							N68_B_14	DRR046361
							N68_B_15	DRR046362
							N68_B_16	DRR046366
							N68_B_17	DRR046371
							N68_B_18	DRR046373
							N68_B_19	DRR046374
							N68_B_20	DRR046382
	N69	2021	Wang	Mol Plant	Mycorrhizal symbiosis modulates the rhizosphere microbiota to promote rhizobia-legume symbiosis	PRJNA551144	N69_B_1	SRR9596819		515(5'-GTGCCAGCMGCCGCGGTAA-3')	806(5'-GGACTACHVGGGTWTCTAAT-3')
							N69_B_2	SRR9596822
							N69_B_3	SRR9596840
							N69_B_4	SRR9596841
							N69_B_5	SRR9596842
							N69_B_6	SRR9596843
							N69_B_7	SRR9596844
							N69_B_8	SRR9596805
							N69_B_9	SRR9596943
							N69_B_10	SRR9596803
							N69_B_11	SRR9596802
							N69_B_12	SRR9596940
							N69_B_13	SRR9596939
							N69_B_14	SRR9596938
							N69_B_15	SRR9596786
							N69_B_16	SRR9596807
							N69_B_17	SRR9596806
							N69_B_18	SRR9596873
							N69_B_19	SRR9596872
							N69_B_20	SRR9596875
							N69_B_21	SRR9596874
							N69_B_22	SRR9596869
	N70	2020	Xu	Biology and Fertility of Soils	Assembly of root-associated microbial community of typical rice cultivars in different soil types	SRP200318;PRJNA546074	N70_B_1	SRR9192154		520(5′-AYTGGGYDTAAAGNG-3′)	802(5′-AYTGGGYDTAAAGNG-3′)
							N70_B_2	SRR9192155
							N70_B_3	SRR9192156
							N70_B_4	SRR9192157
							N70_B_5	SRR9192112
							N70_B_6	SRR9192115
							N70_B_7	SRR9192173
							N70_B_8	SRR9192174
							N70_B_9	SRR9192158
							N70_B_10	SRR9192159
							N70_B_11	SRR9192160
							N70_B_12	SRR9192161
							N70_B_13	SRR9192189
							N70_B_14	SRR9192190
							N70_B_15	SRR9192191
							N70_B_16	SRR9192192
							N70_B_17	SRR9192145
							N70_B_18	SRR9192144
							N70_B_19	SRR9192143
							N70_B_20	SRR9192142
							N70_B_21	SRR9192185
							N70_B_22	SRR9192186
							N70_B_23	SRR9192163
							N70_B_24	SRR9192188
							N70_B_25	SRR9192118
							N70_B_26	SRR9192162
							N70_B_27	SRR9192122
							N70_B_28	SRR9192121
							N70_B_29	SRR9192183
							N70_B_30	SRR9192184
							N70_B_31	SRR9192168
							N70_B_32	SRR9192182
							N70_B_33	SRR9192127
							N70_B_34	SRR9192180
							N70_B_35	SRR9192126
							N70_B_36	SRR9192114
							N70_B_37	SRR9192139
							N70_B_38	SRR9192138
							N70_B_39	SRR9192179
							N70_B_40	SRR9192153
							N70_B_41	SRR9192177
							N70_B_42	SRR9192178
							N70_B_43	SRR9192141
							N70_B_44	SRR9192140
							N70_B_45	SRR9192152
							N70_B_46	SRR9192117
							N70_B_47	SRR9192137
							N70_B_48	SRR9192136
	N71	2017	Naylor	Isme Journal	Drought and host selection influence bacterial community dynamics in the grass root microbiome	PRJNA369551	N71_B_1	SRR5224736		341(5'-CCTACGGGNGGCWGCAG-3')	785(5'-GACTACHVGGGTATCTAATCC-3')
							N71_B_2	SRR5224902
							N71_B_3	SRR5224561
							N71_B_4	SRR5224718
							N71_B_5	SRR5224672
							N71_B_6	SRR5224881
							N71_B_7	SRR5224567
							N71_B_8	SRR5224700
							N71_B_9	SRR5224960
							N71_B_10	SRR5224730
							N71_B_11	SRR5224942
							N71_B_12	SRR5224552
							N71_B_13	SRR5224660
							N71_B_14	SRR5224948
							N71_B_15	SRR5224579
							N71_B_16	SRR5224648
							N71_B_17	SRR5224558
							N71_B_18	SRR5224914
							N71_B_19	SRR5224546
							N71_B_20	SRR5224682
							N71_B_21	SRR5224896
							N71_B_22	SRR5224585
							N71_B_23	SRR5224748
							N71_B_24	SRR5224924
							N71_B_25	SRR5224869
							N71_B_26	SRR5224628
							N71_B_27	SRR5224622
							N71_B_28	SRR5224890
							N71_B_29	SRR5224617
							N71_B_30	SRR5224694
							N71_B_31	SRR5224936
							N71_B_32	SRR5224642
							N71_B_33	SRR5224954
							N71_B_34	SRR5224600
							N71_B_35	SRR5224654
							N71_B_36	SRR5224918
							N71_B_37	SRR5224573
							N71_B_38	SRR5224688
							N71_B_39	SRR5224863
							N71_B_40	SRR5224588
							N71_B_41	SRR5224712
							N71_B_42	SRR5224605
							N71_B_43	SRR5224742
							N71_B_44	SRR5224875
							N71_B_45	SRR5224737
							N71_B_46	SRR5224903
							N71_B_47	SRR5224562
							N71_B_48	SRR5224719
							N71_B_49	SRR5224637
							N71_B_50	SRR5224673
							N71_B_51	SRR5224568
							N71_B_52	SRR5224701
							N71_B_53	SRR5224961
							N71_B_54	SRR5224731
							N71_B_55	SRR5224943
							N71_B_56	SRR5224553
							N71_B_57	SRR5224661
							N71_B_58	SRR5224949
							N71_B_59	SRR5224580
							N71_B_60	SRR5224649
							N71_B_61	SRR5224559
							N71_B_62	SRR5224754
							N71_B_63	SRR5224547
							N71_B_64	SRR5224683
							N71_B_65	SRR5224897
							N71_B_66	SRR5224586
							N71_B_67	SRR5224749
							N71_B_68	SRR5224925
							N71_B_69	SRR5224870
							N71_B_70	SRR5224629
							N71_B_71	SRR5224623
							N71_B_72	SRR5224707
							N71_B_73	SRR5224891
							N71_B_74	SRR5224618
							N71_B_75	SRR5224695
							N71_B_76	SRR5224937
							N71_B_77	SRR5224643
							N71_B_78	SRR5224955
							N71_B_79	SRR5224601
							N71_B_80	SRR5224655
							N71_B_81	SRR5224919
							N71_B_82	SRR5224574
							N71_B_83	SRR5224689
							N71_B_84	SRR5224864
							N71_B_85	SRR5224589
							N71_B_86	SRR5224713
							N71_B_87	SRR5224606
							N71_B_88	SRR5224743
							N71_B_89	SRR5224876
	N72	2018	Xu	Proceedings of the National Academy of Sciences of the United States of America	Drought delays development of the sorghum root microbiome and enriches for monoderm bacteria	PRJNA435634	N72_B_1	SRR6764366		341(5'-CCTACGGGNGGCWGCAG-3')	785(5'-GACTACHVGGGTATCTAATCC-3')
							N72_B_2	SRR6764922
							N72_B_3	SRR6764588
							N72_B_4	SRR6764917
							N72_B_5	SRR6764772
							N72_B_6	SRR6764771
							N72_B_7	SRR6764918
							N72_B_8	SRR6764924
							N72_B_9	SRR6764769
							N72_B_10	SRR6764566
							N72_B_11	SRR6764401
							N72_B_12	SRR6764402
							N72_B_13	SRR6764397
							N72_B_14	SRR6764847
							N72_B_15	SRR6764627
							N72_B_16	SRR6764400
							N72_B_17	SRR6764403
							N72_B_18	SRR6764629
							N72_B_19	SRR6764521
							N72_B_20	SRR6764998
							N72_B_21	SRR6764999
							N72_B_22	SRR6764994
							N72_B_23	SRR6764997
							N72_B_24	SRR6764784
							N72_B_25	SRR6764512
							N72_B_26	SRR6764992
							N72_B_27	SRR6764782
							N72_B_28	SRR6765013
							N72_B_29	SRR6764950
							N72_B_30	SRR6765028
							N72_B_31	SRR6764794
							N72_B_32	SRR6764910
							N72_B_33	SRR6764909
							N72_B_34	SRR6764953
							N72_B_35	SRR6764952
							N72_B_36	SRR6764907
							N72_B_37	SRR6764758
							N72_B_38	SRR6764632
							N72_B_39	SRR6764342
							N72_B_40	SRR6764628
							N72_B_41	SRR6764634
							N72_B_42	SRR6765059
							N72_B_43	SRR6764341
							N72_B_44	SRR6764481
							N72_B_45	SRR6765057
							N72_B_46	SRR6764780
							N72_B_47	SRR6764642
							N72_B_48	SRR6764643
							N72_B_49	SRR6764776
							N72_B_50	SRR6764645
							N72_B_51	SRR6764648
							N72_B_52	SRR6764777
							N72_B_53	SRR6764640
							N72_B_54	SRR6764673
	N73	2020	Schlatter	Applied and Environmental Microbiology	Core Rhizosphere Microbiomes of Dryland Wheat Are Influenced by Location and Land Use History	PRJNA589625	N73_B_1	SRR10454369		27(5'-AGRGTTTGATCMTGGCTCAG-3')	519(5'-GWATTACCGCGGCKGCTG-3')	N73_F_10	SRR10533975
							N73_B_2	SRR10454411				N73_F_16	SRR10533981
							N73_B_3	SRR10454410				N73_F_17	SRR10533982
							N73_B_4	SRR10454444				N73_F_36	SRR10534001
							N73_B_5	SRR10454443				N73_F_39	SRR10534004
							N73_B_6	SRR10454442				N73_F_40	SRR10534005
							N73_B_7	SRR10454429				N73_F_44	SRR10534006
							N73_B_8	SRR10454402				N73_F_52	SRR10534354
							N73_B_9	SRR10454396				N73_F_56	SRR10534358
							N73_B_10	SRR10454393				N73_F_58	SRR10534360
							N73_B_11	SRR10454412
							N73_B_12	SRR10454451
							N73_B_13	SRR10454446
							N73_B_14	SRR10454445
							N73_B_15	SRR10454431
							N73_B_16	SRR10454430
							N73_B_17	SRR10453924
							N73_B_18	SRR10454462
							N73_B_19	SRR10454457
							N73_B_20	SRR10454435
							N73_B_21	SRR10454434
							N73_B_22	SRR10453967
							N73_B_23	SRR10453966
							N73_B_24	SRR10454153
							N73_B_25	SRR10454151
							N73_B_26	SRR10454156
							N73_B_27	SRR10454154
							N73_B_28	SRR10454110
							N73_B_29	SRR10454130
							N73_B_30	SRR10454119
							N73_B_31	SRR10454144
							N73_B_32	SRR10454141
							N73_B_33	SRR10454063
							N73_B_34	SRR10454134
							N73_B_35	SRR10454041
							N73_B_36	SRR10454030
							N73_B_37	SRR10454175
							N73_B_38	SRR10453976
							N73_B_39	SRR10453974
							N73_B_40	SRR10454161
							N73_B_41	SRR10454159
							N73_B_42	SRR10454019
							N73_B_43	SRR10454008
							N73_B_44	SRR10454456
[truncated: 2,391 more rows]

## Sheet: Table S2
TableS2 Ecosystems and host plants for bacterial soil samples
	Ecosystems	Host plants
F18_B_1	Bulk	Bulk
F18_B_2	Bulk	Bulk
F18_B_3	Bulk	Bulk
F18_B_4	Bulk	Bulk
F18_B_5	Bulk	Bulk
F18_B_6	Bulk	Bulk
F18_B_7	Bulk	Bulk
F18_B_8	Bulk	Bulk
F18_B_9	Bulk	Bulk
F18_B_10	Cropland	Musaceae
F18_B_11	Cropland	Musaceae
F18_B_12	Cropland	Musaceae
F18_B_13	Cropland	Musaceae
F18_B_14	Cropland	Musaceae
F18_B_15	Cropland	Musaceae
F18_B_16	Cropland	Musaceae
F18_B_17	Cropland	Musaceae
F18_B_18	Cropland	Musaceae
F18_B_19	Cropland	Musaceae
F18_B_30	Bulk	Bulk
F22_B_1	Cropland	Leguminosae
F22_B_2	Cropland	Leguminosae
F22_B_4	Cropland	Leguminosae
F22_B_5	Cropland	Leguminosae
F22_B_6	Cropland	Leguminosae
F22_B_7	Cropland	Leguminosae
F22_B_12	Cropland	Leguminosae
F22_B_13	Cropland	Leguminosae
F22_B_14	Cropland	Leguminosae
F22_B_17	Cropland	Leguminosae
F22_B_18	Cropland	Leguminosae
F22_B_19	Cropland	Leguminosae
F22_B_20	Cropland	Leguminosae
F22_B_21	Cropland	Leguminosae
F22_B_25	Cropland	Leguminosae
F22_B_28	Cropland	Leguminosae
F22_B_33	Cropland	Leguminosae
F22_B_34	Cropland	Leguminosae
F22_B_35	Cropland	Leguminosae
F22_B_36	Cropland	Leguminosae
F22_B_41	Cropland	Leguminosae
F22_B_42	Cropland	Leguminosae
F22_B_43	Cropland	Leguminosae
F22_B_44	Cropland	Leguminosae
F22_B_49	Cropland	Leguminosae
F22_B_50	Cropland	Leguminosae
F22_B_51	Cropland	Leguminosae
F22_B_52	Cropland	Leguminosae
F22_B_57	Cropland	Leguminosae
F22_B_58	Cropland	Leguminosae
F22_B_59	Cropland	Leguminosae
F22_B_60	Cropland	Leguminosae
F22_B_69	Cropland	Leguminosae
F22_B_70	Cropland	Leguminosae
F22_B_71	Cropland	Leguminosae
F22_B_72	Cropland	Leguminosae
F23_B_6	Bulk	Bulk
F23_B_7	Bulk	Bulk
F23_B_8	Bulk	Bulk
F23_B_14	Cropland	Musaceae
F23_B_15	Cropland	Musaceae
F23_B_16	Cropland	Musaceae
F23_B_17	Cropland	Musaceae
F23_B_18	Cropland	Musaceae
F23_B_19	Cropland	Musaceae
F23_B_20	Cropland	Musaceae
N1_B_1	Bulk	Bulk
N1_B_2	Bulk	Bulk
N1_B_3	Bulk	Bulk
N1_B_4	Bulk	Bulk
N1_B_5	Bulk	Bulk
N1_B_6	Bulk	Bulk
N1_B_7	Bulk	Bulk
N1_B_8	Bulk	Bulk
N1_B_9	Bulk	Bulk
N1_B_10	Bulk	Bulk
N1_B_11	Bulk	Bulk
N1_B_12	Bulk	Bulk
N2_B_1	Bulk	Bulk
N2_B_2	Bulk	Bulk
N2_B_3	Bulk	Bulk
N2_B_4	Bulk	Bulk
N2_B_5	Bulk	Bulk
N4_B_1	Bulk	Bulk
N4_B_2	Bulk	Bulk
N4_B_3	Bulk	Bulk
N4_B_4	Bulk	Bulk
N4_B_5	Bulk	Bulk
N4_B_6	Bulk	Bulk
N4_B_7	Bulk	Bulk
N4_B_8	Bulk	Bulk
N4_B_9	Bulk	Bulk
N4_B_10	Bulk	Bulk
N4_B_11	Bulk	Bulk
N4_B_12	Bulk	Bulk
N4_B_13	Bulk	Bulk
N4_B_14	Bulk	Bulk
N4_B_15	Bulk	Bulk
N4_B_16	Bulk	Bulk
N4_B_17	Bulk	Bulk
N4_B_18	Bulk	Bulk
N4_B_19	Bulk	Bulk
N4_B_20	Bulk	Bulk
N4_B_21	Cropland	Gramineae
N4_B_22	Cropland	Gramineae
N4_B_23	Cropland	Gramineae
N4_B_24	Cropland	Gramineae
N4_B_25	Cropland	Gramineae
N4_B_26	Cropland	Gramineae
N4_B_27	Cropland	Gramineae
N4_B_28	Cropland	Gramineae
N4_B_29	Cropland	Gramineae
N4_B_30	Cropland	Gramineae
N4_B_31	Cropland	Gramineae
N4_B_32	Cropland	Gramineae
N5_B_1	Bulk	Bulk
N5_B_2	Bulk	Bulk
N5_B_3	Bulk	Bulk
N5_B_4	Bulk	Bulk
N5_B_5	Bulk	Bulk
N5_B_6	Bulk	Bulk
N5_B_7	Bulk	Bulk
N5_B_8	Bulk	Bulk
N5_B_9	Bulk	Bulk
N5_B_10	Bulk	Bulk
N5_B_11	Bulk	Bulk
N5_B_12	Bulk	Bulk
N5_B_13	Bulk	Bulk
N5_B_14	Bulk	Bulk
N5_B_15	Bulk	Bulk
N5_B_16	Bulk	Bulk
N5_B_17	Bulk	Bulk
N5_B_18	Bulk	Bulk
N5_B_19	Bulk	Bulk
N5_B_20	Bulk	Bulk
N6_B_1	Bulk	Bulk
N6_B_2	Bulk	Bulk
N6_B_3	Bulk	Bulk
N6_B_4	Bulk	Bulk
N6_B_5	Bulk	Bulk
N6_B_6	Bulk	Bulk
N6_B_7	Bulk	Bulk
N6_B_8	Bulk	Bulk
N6_B_9	Bulk	Bulk
N6_B_10	Bulk	Bulk
N6_B_11	Bulk	Bulk
N6_B_12	Bulk	Bulk
N6_B_13	Bulk	Bulk
N6_B_14	Bulk	Bulk
N6_B_15	Bulk	Bulk
N6_B_16	Bulk	Bulk
N6_B_17	Bulk	Bulk
N6_B_18	Bulk	Bulk
N6_B_19	Bulk	Bulk
N6_B_20	Bulk	Bulk
N6_B_21	Bulk	Bulk
N6_B_22	Bulk	Bulk
N6_B_23	Bulk	Bulk
N6_B_24	Bulk	Bulk
N6_B_25	Bulk	Bulk
N6_B_26	Bulk	Bulk
N6_B_27	Bulk	Bulk
N6_B_28	Bulk	Bulk
N6_B_29	Cropland	Gramineae
N6_B_30	Cropland	Gramineae
N6_B_31	Cropland	Gramineae
N6_B_32	Cropland	Gramineae
N6_B_33	Cropland	Gramineae
N6_B_34	Cropland	Gramineae
N6_B_35	Cropland	Gramineae
N6_B_36	Cropland	Gramineae
N6_B_37	Cropland	Gramineae
N6_B_38	Cropland	Gramineae
N6_B_39	Cropland	Gramineae
N6_B_40	Cropland	Gramineae
N6_B_41	Cropland	Gramineae
N6_B_42	Cropland	Gramineae
N6_B_43	Cropland	Gramineae
N6_B_44	Cropland	Gramineae
N6_B_45	Cropland	Gramineae
N6_B_46	Cropland	Gramineae
N6_B_47	Cropland	Gramineae
N6_B_48	Cropland	Gramineae
N6_B_49	Cropland	Gramineae
N6_B_50	Cropland	Gramineae
N6_B_51	Cropland	Gramineae
N6_B_52	Cropland	Gramineae
N6_B_53	Cropland	Gramineae
N6_B_54	Cropland	Gramineae
N6_B_55	Cropland	Gramineae
N6_B_56	Cropland	Gramineae
N8_B_1	Bulk	Bulk
N8_B_2	Bulk	Bulk
N8_B_3	Bulk	Bulk
N8_B_4	Bulk	Bulk
N8_B_5	Bulk	Bulk
N8_B_6	Bulk	Bulk
N8_B_7	Bulk	Bulk
N8_B_8	Bulk	Bulk
N8_B_9	Bulk	Bulk
N8_B_10	Bulk	Bulk
N8_B_11	Bulk	Bulk
N8_B_12	Bulk	Bulk
N8_B_13	Bulk	Bulk
N8_B_14	Bulk	Bulk
N8_B_15	Bulk	Bulk
N9_B_1	Bulk	Bulk
N9_B_2	Bulk	Bulk
N9_B_3	Bulk	Bulk
N9_B_4	Bulk	Bulk
N9_B_5	Bulk	Bulk
N9_B_6	Bulk	Bulk
N9_B_7	Bulk	Bulk
N9_B_8	Bulk	Bulk
N9_B_9	Bulk	Bulk
N9_B_10	Bulk	Bulk
N9_B_11	Bulk	Bulk
N9_B_12	Bulk	Bulk
N9_B_13	Bulk	Bulk
N9_B_14	Bulk	Bulk
N9_B_15	Bulk	Bulk
N10_B_1	Bulk	Bulk
N10_B_2	Bulk	Bulk
N10_B_7	Cropland	Solanaceae
N10_B_8	Cropland	Solanaceae
N10_B_9	Cropland	Solanaceae
N10_B_10	Cropland	Solanaceae
N10_B_11	Cropland	Solanaceae
N10_B_12	Cropland	Solanaceae
N10_B_13	Cropland	Solanaceae
N10_B_14	Cropland	Solanaceae
N11_B_1	Bulk	Bulk
N11_B_2	Bulk	Bulk
N11_B_4	Bulk	Bulk
N11_B_5	Bulk	Bulk
N11_B_6	Bulk	Bulk
N11_B_7	Bulk	Bulk
N11_B_8	Bulk	Bulk
N11_B_9	Bulk	Bulk
N11_B_10	Bulk	Bulk
N11_B_11	Bulk	Bulk
N11_B_12	Bulk	Bulk
N11_B_13	Bulk	Bulk
N11_B_14	Bulk	Bulk
N11_B_15	Bulk	Bulk
N11_B_16	Bulk	Bulk
N11_B_17	Bulk	Bulk
N11_B_19	Bulk	Bulk
N11_B_20	Bulk	Bulk
N12_B_1	Bulk	Bulk
N12_B_2	Bulk	Bulk
N12_B_3	Bulk	Bulk
N12_B_4	Bulk	Bulk
N12_B_5	Bulk	Bulk
N12_B_6	Cropland	Gramineae
N12_B_7	Cropland	Gramineae
N12_B_8	Cropland	Gramineae
N12_B_9	Cropland	Gramineae
N12_B_10	Cropland	Gramineae
N12_B_11	Bulk	Bulk
N12_B_12	Bulk	Bulk
N12_B_13	Bulk	Bulk
N12_B_14	Bulk	Bulk
N12_B_15	Bulk	Bulk
N12_B_16	Bulk	Bulk
N12_B_17	Bulk	Bulk
N12_B_18	Cropland	Gramineae
N12_B_19	Cropland	Gramineae
N12_B_20	Cropland	Gramineae
N12_B_21	Cropland	Gramineae
N12_B_22	Cropland	Gramineae
N12_B_23	Cropland	Gramineae
N13_B_1	Bulk	Bulk
N13_B_3	Bulk	Bulk
N13_B_5	Bulk	Bulk
N13_B_6	Bulk	Bulk
N14_B_1	Bulk	Bulk
N14_B_2	Bulk	Bulk
N14_B_3	Bulk	Bulk
N14_B_4	Bulk	Bulk
N14_B_5	Bulk	Bulk
N14_B_6	Bulk	Bulk
N14_B_7	Bulk	Bulk
N14_B_8	Bulk	Bulk
N14_B_9	Bulk	Bulk
N14_B_10	Bulk	Bulk
N14_B_11	Cropland	Gramineae
N14_B_12	Cropland	Gramineae
N14_B_14	Cropland	Gramineae
N14_B_15	Cropland	Gramineae
N14_B_16	Cropland	Gramineae
N14_B_17	Cropland	Gramineae
N14_B_18	Cropland	Gramineae
N14_B_19	Cropland	Gramineae
N14_B_20	Cropland	Gramineae
N14_B_21	Cropland	Gramineae
N14_B_22	Cropland	Gramineae
N14_B_23	Cropland	Gramineae
N14_B_24	Cropland	Gramineae
N14_B_25	Cropland	Gramineae
N14_B_26	Cropland	Gramineae
N15_B_1	Bulk	Bulk
N15_B_2	Bulk	Bulk
N15_B_3	Bulk	Bulk
N15_B_4	Bulk	Bulk
N15_B_5	Bulk	Bulk
N15_B_6	Bulk	Bulk
N15_B_7	Bulk	Bulk
N15_B_8	Bulk	Bulk
N15_B_9	Bulk	Bulk
N15_B_10	Bulk	Bulk
N15_B_11	Bulk	Bulk
N15_B_12	Bulk	Bulk
N15_B_13	Bulk	Bulk
N15_B_14	Bulk	Bulk
N15_B_15	Bulk	Bulk
N15_B_16	Bulk	Bulk
N15_B_17	Bulk	Bulk
N15_B_18	Bulk	Bulk
N16_B_1	Bulk	Bulk
N16_B_2	Bulk	Bulk
N16_B_3	Bulk	Bulk
N16_B_4	Bulk	Bulk
N16_B_5	Bulk	Bulk
N16_B_6	Bulk	Bulk
N16_B_8	Bulk	Bulk
N16_B_9	Bulk	Bulk
N16_B_10	Bulk	Bulk
N17_B_7	Bulk	Bulk
N17_B_8	Bulk	Bulk
N17_B_9	Bulk	Bulk
N17_B_10	Bulk	Bulk
N17_B_11	Bulk	Bulk
N17_B_12	Bulk	Bulk
N17_B_13	Bulk	Bulk
N17_B_14	Bulk	Bulk
N17_B_15	Bulk	Bulk
N17_B_19	Bulk	Bulk
N17_B_20	Bulk	Bulk
N17_B_21	Bulk	Bulk
N17_B_34	Bulk	Bulk
N17_B_35	Bulk	Bulk
N17_B_36	Bulk	Bulk
N18_B_1	Bulk	Bulk
N18_B_2	Bulk	Bulk
N18_B_3	Bulk	Bulk
N18_B_4	Bulk	Bulk
N18_B_5	Bulk	Bulk
N18_B_6	Bulk	Bulk
N18_B_7	Bulk	Bulk
N18_B_8	Bulk	Bulk
N18_B_9	Bulk	Bulk
N18_B_10	Bulk	Bulk
N18_B_11	Bulk	Bulk
N18_B_12	Bulk	Bulk
N18_B_13	Bulk	Bulk
N18_B_14	Bulk	Bulk
N18_B_15	Bulk	Bulk
N18_B_16	Bulk	Bulk
N18_B_17	Bulk	Bulk
N18_B_18	Bulk	Bulk
N18_B_19	Bulk	Bulk
N18_B_20	Bulk	Bulk
N18_B_21	Bulk	Bulk
N18_B_22	Bulk	Bulk
N18_B_23	Bulk	Bulk
N18_B_24	Bulk	Bulk
N18_B_25	Bulk	Bulk
N18_B_26	Bulk	Bulk
N18_B_27	Bulk	Bulk
N18_B_28	Bulk	Bulk
N18_B_29	Bulk	Bulk
N18_B_30	Bulk	Bulk
N18_B_31	Bulk	Bulk
N18_B_32	Bulk	Bulk
N18_B_33	Bulk	Bulk
N18_B_34	Bulk	Bulk
N18_B_35	Bulk	Bulk
N18_B_36	Cropland	Leguminosae
N18_B_37	Cropland	Leguminosae
N18_B_38	Cropland	Leguminosae
N18_B_39	Cropland	Leguminosae
N18_B_40	Cropland	Leguminosae
N18_B_41	Cropland	Leguminosae
N18_B_42	Cropland	Leguminosae
N18_B_43	Cropland	Leguminosae
N18_B_44	Cropland	Leguminosae
N18_B_45	Cropland	Leguminosae
N18_B_46	Cropland	Leguminosae
N18_B_47	Cropland	Leguminosae
N18_B_48	Cropland	Leguminosae
N18_B_49	Cropland	Leguminosae
N18_B_50	Cropland	Leguminosae
N18_B_51	Cropland	Leguminosae
N18_B_52	Cropland	Leguminosae
N18_B_53	Cropland	Leguminosae
N18_B_54	Cropland	Leguminosae
N18_B_55	Cropland	Leguminosae
N18_B_56	Cropland	Leguminosae
N18_B_57	Cropland	Leguminosae
N18_B_58	Cropland	Leguminosae
N18_B_59	Cropland	Leguminosae
N18_B_60	Cropland	Leguminosae
N18_B_61	Cropland	Leguminosae
N18_B_62	Cropland	Leguminosae
N18_B_63	Cropland	Leguminosae
N18_B_64	Cropland	Leguminosae
N18_B_65	Cropland	Leguminosae
N18_B_66	Cropland	Leguminosae
N18_B_67	Cropland	Leguminosae
N18_B_68	Cropland	Leguminosae
N18_B_69	Cropland	Leguminosae
N18_B_70	Cropland	Leguminosae
N19_B_1	Bulk	Bulk
N19_B_4	Bulk	Bulk
N19_B_5	Bulk	Bulk
N19_B_6	Cropland	Cruciferae
N19_B_7	Cropland	Cruciferae
N19_B_8	Cropland	Cruciferae
N19_B_9	Cropland	Cruciferae
N20_B_1	Bulk	Bulk
N20_B_2	Bulk	Bulk
N20_B_3	Bulk	Bulk
N20_B_4	Bulk	Bulk
N20_B_5	Bulk	Bulk
N20_B_6	Bulk	Bulk
N20_B_7	Bulk	Bulk
N20_B_8	Bulk	Bulk
N20_B_9	Bulk	Bulk
N20_B_10	Bulk	Bulk
N20_B_11	Bulk	Bulk
N20_B_12	Bulk	Bulk
N20_B_13	Cropland	Gramineae
N20_B_14	Cropland	Gramineae
N20_B_15	Cropland	Gramineae
N20_B_16	Cropland	Gramineae
N20_B_17	Cropland	Gramineae
N20_B_18	Cropland	Gramineae
N20_B_19	Cropland	Gramineae
N20_B_20	Cropland	Gramineae
N20_B_21	Cropland	Gramineae
N20_B_22	Cropland	Gramineae
N20_B_23	Cropland	Gramineae
N20_B_24	Cropland	Gramineae
N20_B_25	Cropland	Gramineae
N20_B_26	Cropland	Gramineae
N20_B_27	Cropland	Gramineae
N20_B_28	Cropland	Gramineae
N20_B_29	Cropland	Gramineae
N20_B_30	Cropland	Gramineae
N20_B_31	Cropland	Gramineae
N20_B_32	Cropland	Gramineae
N20_B_33	Cropland	Gramineae
N20_B_34	Cropland	Gramineae
N20_B_35	Cropland	Gramineae
N20_B_36	Cropland	Gramineae
N20_B_37	Cropland	Gramineae
N20_B_38	Cropland	Gramineae
N20_B_39	Cropland	Gramineae
N20_B_40	Cropland	Gramineae
N20_B_41	Cropland	Gramineae
N20_B_42	Cropland	Gramineae
N20_B_43	Cropland	Gramineae
N20_B_44	Cropland	Gramineae
N20_B_45	Cropland	Gramineae
N20_B_46	Cropland	Gramineae
N20_B_47	Cropland	Gramineae
N20_B_48	Cropland	Gramineae
N20_B_49	Cropland	Gramineae
N21_B_1	Bulk	Bulk
N21_B_2	Bulk	Bulk
N21_B_3	Bulk	Bulk
N21_B_4	Bulk	Bulk
N21_B_5	Bulk	Bulk
N21_B_6	Bulk	Bulk
N21_B_7	Bulk	Bulk
N21_B_8	Bulk	Bulk
N21_B_9	Bulk	Bulk
N21_B_10	Bulk	Bulk
N21_B_11	Bulk	Bulk
N21_B_12	Bulk	Bulk
N21_B_13	Bulk	Bulk
N21_B_14	Bulk	Bulk
N21_B_15	Bulk	Bulk
N21_B_16	Cropland	Gramineae
N21_B_17	Cropland	Gramineae
N21_B_18	Cropland	Gramineae
N21_B_19	Cropland	Gramineae
N21_B_20	Cropland	Gramineae
N21_B_21	Cropland	Gramineae
N21_B_22	Cropland	Gramineae
N21_B_23	Cropland	Gramineae
N21_B_24	Cropland	Gramineae
N21_B_25	Cropland	Gramineae
N21_B_26	Cropland	Gramineae
N21_B_27	Cropland	Gramineae
N21_B_28	Cropland	Gramineae
N21_B_29	Cropland	Gramineae
N21_B_30	Cropland	Gramineae
N22_B_1	Bulk	Bulk
N22_B_2	Bulk	Bulk
N22_B_3	Bulk	Bulk
N22_B_4	Bulk	Bulk
N22_B_5	Bulk	Bulk
N22_B_6	Bulk	Bulk
N22_B_7	Bulk	Bulk
N22_B_8	Bulk	Bulk
N22_B_9	Bulk	Bulk
N22_B_10	Bulk	Bulk
N22_B_11	Bulk	Bulk
N22_B_12	Bulk	Bulk
N22_B_13	Bulk	Bulk
N22_B_14	Bulk	Bulk
N22_B_15	Bulk	Bulk
N22_B_16	Bulk	Bulk
N22_B_17	Bulk	Bulk
N22_B_18	Bulk	Bulk
N22_B_19	Bulk	Bulk
N22_B_20	Bulk	Bulk
N22_B_21	Bulk	Bulk
N22_B_22	Bulk	Bulk
N22_B_23	Bulk	Bulk
N22_B_24	Bulk	Bulk
N23_B_1	Bulk	Bulk
N23_B_2	Bulk	Bulk
N23_B_3	Bulk	Bulk
N23_B_4	Bulk	Bulk
N23_B_5	Bulk	Bulk
N23_B_6	Bulk	Bulk
N23_B_7	Bulk	Bulk
N23_B_8	Bulk	Bulk
N23_B_9	Bulk	Bulk
N23_B_10	Bulk	Bulk
N23_B_11	Bulk	Bulk
N23_B_12	Bulk	Bulk
N23_B_13	Bulk	Bulk
N23_B_14	Bulk	Bulk
N23_B_17	Bulk	Bulk
N23_B_18	Bulk	Bulk
N23_B_19	Bulk	Bulk
N25_B_1	Bulk	Bulk
N25_B_2	Bulk	Bulk
N25_B_3	Bulk	Bulk
N25_B_4	Bulk	Bulk
N25_B_5	Bulk	Bulk
N25_B_6	Bulk	Bulk
N25_B_7	Bulk	Bulk
N25_B_8	Bulk	Bulk
N25_B_9	Cropland	Gramineae
N25_B_10	Cropland	Gramineae
N25_B_11	Cropland	Gramineae
N25_B_12	Cropland	Gramineae
N25_B_13	Cropland	Gramineae
N25_B_14	Cropland	Gramineae
N25_B_15	Cropland	Gramineae
N25_B_16	Cropland	Gramineae
N26_B_1	Bulk	Bulk
N26_B_2	Bulk	Bulk
N26_B_3	Bulk	Bulk
N26_B_4	Bulk	Bulk
N26_B_5	Bulk	Bulk
N26_B_6	Bulk	Bulk
N26_B_7	Bulk	Bulk
N26_B_8	Bulk	Bulk
N26_B_9	Bulk	Bulk
N26_B_10	Bulk	Bulk
N26_B_11	Bulk	Bulk
N26_B_12	Bulk	Bulk
N26_B_13	Bulk	Bulk
N26_B_14	Bulk	Bulk
N26_B_15	Bulk	Bulk
N26_B_16	Bulk	Bulk
N26_B_17	Bulk	Bulk
N26_B_18	Bulk	Bulk
N26_B_19	Bulk	Bulk
N26_B_20	Bulk	Bulk
N26_B_21	Bulk	Bulk
N26_B_22	Bulk	Bulk
N26_B_23	Bulk	Bulk
N26_B_24	Bulk	Bulk
N26_B_25	Bulk	Bulk
N26_B_26	Bulk	Bulk
N26_B_27	Bulk	Bulk
N26_B_28	Bulk	Bulk
N26_B_29	Bulk	Bulk
N26_B_30	Bulk	Bulk
N26_B_31	Bulk	Bulk
N26_B_32	Bulk	Bulk
N26_B_33	Bulk	Bulk
N26_B_34	Bulk	Bulk
N26_B_35	Bulk	Bulk
N26_B_36	Bulk	Bulk
N26_B_37	Bulk	Bulk
N26_B_38	Bulk	Bulk
N26_B_39	Cropland	Solanaceae
N26_B_40	Cropland	Solanaceae
N26_B_41	Cropland	Solanaceae
N26_B_42	Cropland	Solanaceae
N26_B_43	Cropland	Solanaceae
N26_B_44	Cropland	Solanaceae
N26_B_45	Cropland	Solanaceae
N26_B_46	Cropland	Solanaceae
N26_B_47	Cropland	Solanaceae
N26_B_48	Cropland	Solanaceae
N26_B_49	Cropland	Solanaceae
N26_B_50	Cropland	Solanaceae
N26_B_51	Cropland	Solanaceae
N26_B_52	Cropland	Solanaceae
N26_B_53	Cropland	Solanaceae
N26_B_54	Cropland	Solanaceae
N26_B_55	Cropland	Solanaceae
N26_B_56	Cropland	Solanaceae
N26_B_57	Cropland	Solanaceae
N26_B_58	Cropland	Solanaceae
N26_B_59	Cropland	Solanaceae
N26_B_60	Cropland	Solanaceae
N26_B_61	Cropland	Solanaceae
N26_B_62	Cropland	Solanaceae
N26_B_63	Cropland	Solanaceae
N26_B_64	Cropland	Solanaceae
N26_B_65	Cropland	Solanaceae
N26_B_66	Cropland	Solanaceae
N26_B_67	Cropland	Solanaceae
N26_B_68	Cropland	Solanaceae
N26_B_69	Cropland	Solanaceae
N27_B_1	Bulk	Bulk
N27_B_2	Bulk	Bulk
N27_B_3	Bulk	Bulk
N27_B_4	Bulk	Bulk
N27_B_5	Bulk	Bulk
N27_B_6	Bulk	Bulk
N27_B_7	Bulk	Bulk
N27_B_8	Bulk	Bulk
N27_B_9	Bulk	Bulk
N27_B_10	Bulk	Bulk
N27_B_11	Bulk	Bulk
N27_B_12	Bulk	Bulk
N27_B_13	Bulk	Bulk
N28_B_1	Bulk	Bulk
N28_B_3	Bulk	Bulk
N28_B_4	Bulk	Bulk
N28_B_6	Bulk	Bulk
N28_B_7	Bulk	Bulk
N28_B_9	Bulk	Bulk
N29_B_1	Bulk	Bulk
N29_B_2	Bulk	Bulk
N29_B_3	Bulk	Bulk
N29_B_4	Bulk	Bulk
N29_B_5	Bulk	Bulk
N29_B_6	Bulk	Bulk
N29_B_7	Bulk	Bulk
N29_B_8	Bulk	Bulk
N29_B_9	Bulk	Bulk
N29_B_10	Bulk	Bulk
N29_B_11	Bulk	Bulk
N29_B_12	Bulk	Bulk
N29_B_13	Bulk	Bulk
N29_B_14	Bulk	Bulk
N29_B_15	Bulk	Bulk
N29_B_16	Bulk	Bulk
N30_B_1	Bulk	Bulk
N30_B_2	Bulk	Bulk
N30_B_3	Bulk	Bulk
N30_B_4	Bulk	Bulk
N30_B_5	Bulk	Bulk
N30_B_6	Bulk	Bulk
N30_B_7	Bulk	Bulk
N30_B_8	Bulk	Bulk
N31_B_1	Bulk	Bulk
N31_B_2	Bulk	Bulk
N31_B_3	Bulk	Bulk
N31_B_4	Bulk	Bulk
N31_B_5	Bulk	Bulk
N31_B_6	Bulk	Bulk
N31_B_7	Bulk	Bulk
N31_B_8	Bulk	Bulk
N31_B_9	Bulk	Bulk
N31_B_10	Bulk	Bulk
N31_B_11	Bulk	Bulk
N31_B_12	Cropland	Cruciferae
N31_B_13	Cropland	Cruciferae
N31_B_14	Cropland	Cruciferae
N31_B_15	Cropland	Cruciferae
N31_B_16	Cropland	Cruciferae
N31_B_17	Cropland	Cruciferae
N31_B_18	Cropland	Cruciferae
N31_B_19	Cropland	Cruciferae
N31_B_20	Cropland	Cruciferae
N31_B_21	Cropland	Cruciferae
N31_B_22	Cropland	Cruciferae
N32_B_1	Bulk	Bulk
N32_B_2	Bulk	Bulk
N32_B_3	Bulk	Bulk
N32_B_4	Bulk	Bulk
N32_B_5	Bulk	Bulk
N32_B_6	Bulk	Bulk
N32_B_7	Bulk	Bulk
N32_B_8	Bulk	Bulk
N32_B_9	Bulk	Bulk
N32_B_10	Bulk	Bulk
N32_B_11	Bulk	Bulk
N32_B_12	Bulk	Bulk
N32_B_13	Bulk	Bulk
N32_B_14	Bulk	Bulk
N32_B_15	Bulk	Bulk
N32_B_16	Bulk	Bulk
N32_B_17	Bulk	Bulk
N32_B_18	Bulk	Bulk
N32_B_19	Bulk	Bulk
N32_B_20	Bulk	Bulk
N32_B_21	Cropland	Gramineae
N32_B_22	Cropland	Gramineae
N32_B_23	Cropland	Gramineae
N32_B_24	Cropland	Gramineae
N32_B_25	Cropland	Gramineae
N32_B_26	Cropland	Gramineae
N32_B_27	Cropland	Gramineae
N32_B_28	Cropland	Gramineae
N32_B_29	Cropland	Gramineae
N32_B_30	Cropland	Gramineae
N32_B_31	Cropland	Gramineae
N32_B_32	Cropland	Gramineae
N32_B_33	Cropland	Gramineae
N32_B_35	Cropland	Gramineae
N32_B_36	Cropland	Gramineae
N32_B_37	Cropland	Gramineae
N32_B_38	Cropland	Gramineae
N32_B_39	Cropland	Gramineae
N32_B_40	Cropland	Gramineae
N33_B_1	Bulk	Bulk
N33_B_2	Bulk	Bulk
N33_B_3	Bulk	Bulk
N33_B_4	Bulk	Bulk
N33_B_5	Bulk	Bulk
N33_B_6	Bulk	Bulk
N33_B_7	Bulk	Bulk
N33_B_8	Bulk	Bulk
N33_B_9	Bulk	Bulk
N33_B_10	Bulk	Bulk
N33_B_11	Bulk	Bulk
N33_B_12	Bulk	Bulk
N33_B_13	Bulk	Bulk
N33_B_14	Bulk	Bulk
N33_B_15	Bulk	Bulk
N33_B_16	Bulk	Bulk
N33_B_18	Bulk	Bulk
N33_B_19	Bulk	Bulk
N33_B_20	Bulk	Bulk
N33_B_21	Bulk	Bulk
N33_B_22	Bulk	Bulk
N33_B_23	Bulk	Bulk
N33_B_24	Bulk	Bulk
N33_B_25	Bulk	Bulk
N33_B_26	Bulk	Bulk
N33_B_27	Bulk	Bulk
N33_B_28	Bulk	Bulk
N33_B_29	Bulk	Bulk
N33_B_30	Cropland	Solanaceae
N33_B_31	Cropland	Solanaceae
N33_B_32	Cropland	Solanaceae
N33_B_33	Cropland	Solanaceae
N33_B_34	Cropland	Solanaceae
N33_B_35	Cropland	Solanaceae
N33_B_36	Cropland	Solanaceae
N33_B_37	Cropland	Solanaceae
N33_B_38	Cropland	Solanaceae
N33_B_39	Cropland	Solanaceae
N33_B_40	Cropland	Solanaceae
N33_B_41	Cropland	Solanaceae
N33_B_42	Cropland	Solanaceae
N33_B_43	Cropland	Solanaceae
N33_B_44	Cropland	Solanaceae
N33_B_45	Cropland	Solanaceae
N33_B_46	Cropland	Solanaceae
N33_B_47	Cropland	Solanaceae
N33_B_48	Cropland	Solanaceae
N33_B_49	Cropland	Solanaceae
N33_B_50	Cropland	Solanaceae
N33_B_51	Cropland	Solanaceae
N33_B_52	Cropland	Solanaceae
N34_B_1	Bulk	Bulk
N34_B_2	Bulk	Bulk
N34_B_3	Bulk	Bulk
N34_B_4	Bulk	Bulk
N34_B_5	Cropland	Solanaceae
N34_B_6	Cropland	Solanaceae
N34_B_7	Cropland	Solanaceae
N34_B_8	Cropland	Solanaceae
N35_B_1	Bulk	Bulk
N35_B_2	Bulk	Bulk
N35_B_3	Bulk	Bulk
N35_B_4	Bulk	Bulk
N35_B_5	Bulk	Bulk
N35_B_6	Bulk	Bulk
N35_B_7	Bulk	Bulk
N35_B_8	Bulk	Bulk
N35_B_9	Bulk	Bulk
N35_B_10	Bulk	Bulk
N35_B_11	Bulk	Bulk
N35_B_12	Bulk	Bulk
N35_B_13	Bulk	Bulk
N35_B_14	Bulk	Bulk
N35_B_15	Bulk	Bulk
N35_B_16	Bulk	Bulk
N35_B_17	Bulk	Bulk
N35_B_18	Bulk	Bulk
N35_B_19	Bulk	Bulk
N35_B_20	Bulk	Bulk
N35_B_21	Bulk	Bulk
N35_B_22	Bulk	Bulk
N35_B_23	Bulk	Bulk
N35_B_24	Bulk	Bulk
N35_B_25	Bulk	Bulk
N35_B_26	Bulk	Bulk
N35_B_27	Bulk	Bulk
N35_B_28	Bulk	Bulk
N35_B_29	Bulk	Bulk
N35_B_30	Bulk	Bulk
N35_B_31	Bulk	Bulk
N35_B_32	Bulk	Bulk
N36_B_1	Bulk	Bulk
N36_B_2	Bulk	Bulk
N36_B_3	Bulk	Bulk
N36_B_4	Bulk	Bulk
N36_B_5	Bulk	Bulk
N36_B_6	Bulk	Bulk
N36_B_7	Cropland	Gramineae
N36_B_8	Cropland	Gramineae
N36_B_9	Cropland	Gramineae
N36_B_10	Cropland	Gramineae
N36_B_12	Cropland	Gramineae
N37_B_1	Bulk	Bulk
N37_B_2	Bulk	Bulk
N37_B_3	Bulk	Bulk
N37_B_4	Bulk	Bulk
N37_B_5	Bulk	Bulk
N37_B_6	Bulk	Bulk
N37_B_7	Bulk	Bulk
N37_B_8	Bulk	Bulk
N37_B_9	Bulk	Bulk
N37_B_10	Bulk	Bulk
N37_B_11	Bulk	Bulk
N37_B_12	Bulk	Bulk
N37_B_13	Bulk	Bulk
N37_B_14	Bulk	Bulk
N37_B_15	Bulk	Bulk
N37_B_16	Cropland	Gramineae
N37_B_17	Cropland	Gramineae
N37_B_18	Cropland	Gramineae
N37_B_19	Cropland	Gramineae
N37_B_20	Cropland	Gramineae
N37_B_21	Cropland	Gramineae
N37_B_22	Cropland	Gramineae
N37_B_23	Cropland	Gramineae
N37_B_24	Cropland	Gramineae
N37_B_25	Cropland	Gramineae
N37_B_26	Cropland	Gramineae
N37_B_27	Cropland	Gramineae
N37_B_28	Cropland	Gramineae
N38_B_1	Bulk	Bulk
N38_B_2	Bulk	Bulk
N38_B_3	Bulk	Bulk
N39_B_1	Bulk	Bulk
N39_B_2	Bulk	Bulk
N39_B_3	Bulk	Bulk
N39_B_4	Bulk	Bulk
N39_B_5	Bulk	Bulk
N39_B_6	Bulk	Bulk
N39_B_7	Bulk	Bulk
N39_B_8	Bulk	Bulk
N39_B_9	Bulk	Bulk
N39_B_10	Bulk	Bulk
N39_B_11	Bulk	Bulk
N39_B_12	Bulk	Bulk
N39_B_13	Bulk	Bulk
N39_B_14	Bulk	Bulk
N39_B_15	Bulk	Bulk
N39_B_16	Bulk	Bulk
N39_B_17	Bulk	Bulk
N39_B_18	Bulk	Bulk
N39_B_19	Bulk	Bulk
N39_B_20	Bulk	Bulk
N39_B_21	Bulk	Bulk
N39_B_22	Bulk	Bulk
N39_B_23	Cropland	Gramineae
N39_B_24	Cropland	Gramineae
N39_B_25	Cropland	Gramineae
N39_B_26	Cropland	Gramineae
N39_B_27	Cropland	Gramineae
N39_B_28	Cropland	Gramineae
N39_B_29	Cropland	Gramineae
N39_B_30	Cropland	Gramineae
N39_B_31	Cropland	Gramineae
N39_B_32	Cropland	Gramineae
N39_B_33	Cropland	Gramineae
N39_B_34	Cropland	Gramineae
N39_B_35	Cropland	Gramineae
N39_B_36	Cropland	Gramineae
N39_B_37	Cropland	Gramineae
N39_B_38	Cropland	Gramineae
N39_B_39	Cropland	Gramineae
N39_B_40	Cropland	Gramineae
N40_B_1	Bulk	Bulk
N41_B_1	Bulk	Bulk
N41_B_2	Bulk	Bulk
N41_B_3	Bulk	Bulk
N41_B_4	Bulk	Bulk
N41_B_5	Bulk	Bulk
N41_B_6	Bulk	Bulk
N41_B_7	Bulk	Bulk
N41_B_8	Bulk	Bulk
N42_B_1	Bulk	Bulk
N42_B_2	Bulk	Bulk
N42_B_3	Bulk	Bulk
N43_B_1	Bulk	Bulk
N43_B_2	Bulk	Bulk
N43_B_3	Bulk	Bulk
N44_B_1	Bulk	Bulk
N44_B_2	Bulk	Bulk
N44_B_3	Bulk	Bulk
N44_B_4	Cropland	Gramineae
N44_B_5	Cropland	Gramineae
N44_B_6	Cropland	Gramineae
N44_B_7	Cropland	Gramineae
N44_B_8	Cropland	Gramineae
N44_B_9	Cropland	Gramineae
N44_B_10	Cropland	Gramineae
N44_B_11	Cropland	Gramineae
N44_B_12	Cropland	Gramineae
N44_B_13	Cropland	Gramineae
N44_B_14	Cropland	Gramineae
N44_B_15	Cropland	Gramineae
N45_B_1	Bulk	Bulk
N45_B_2	Bulk	Bulk
N45_B_5	Bulk	Bulk
N46_B_6	Bulk	Bulk
N46_B_7	Bulk	Bulk
N46_B_8	Bulk	Bulk
N46_B_9	Bulk	Bulk
N46_B_10	Bulk	Bulk
N46_B_11	Bulk	Bulk
N46_B_12	Bulk	Bulk
N46_B_13	Bulk	Bulk
N46_B_14	Bulk	Bulk
N46_B_15	Bulk	Bulk
N47_B_1	Bulk	Bulk
N47_B_2	Bulk	Bulk
N47_B_3	Bulk	Bulk
N47_B_4	Bulk	Bulk
N47_B_5	Bulk	Bulk
N47_B_6	Bulk	Bulk
N47_B_7	Bulk	Bulk
N47_B_8	Bulk	Bulk
N47_B_9	Bulk	Bulk
N47_B_10	Bulk	Bulk
N50_B_1	Bulk	Bulk
N50_B_2	Bulk	Bulk
N50_B_3	Bulk	Bulk
N50_B_4	Cropland	Leguminosae
N50_B_5	Cropland	Leguminosae
N50_B_6	Cropland	Leguminosae
N50_B_7	Cropland	Leguminosae
N50_B_8	Cropland	Leguminosae
N50_B_9	Cropland	Leguminosae
N50_B_10	Cropland	Leguminosae
N50_B_11	Cropland	Leguminosae
N50_B_12	Cropland	Leguminosae
N51_B_1	Bulk	Bulk
N51_B_2	Bulk	Bulk
N51_B_3	Bulk	Bulk
N51_B_4	Bulk	Bulk
N52_B_1	Bulk	Bulk
N52_B_2	Bulk	Bulk
N52_B_3	Bulk	Bulk
N52_B_4	Bulk	Bulk
N52_B_5	Bulk	Bulk
N52_B_6	Bulk	Bulk
N52_B_7	Bulk	Bulk
N52_B_8	Bulk	Bulk
N52_B_9	Bulk	Bulk
N52_B_10	Bulk	Bulk
N52_B_11	Bulk	Bulk
N52_B_12	Bulk	Bulk
N52_B_13	Bulk	Bulk
N52_B_14	Bulk	Bulk
N52_B_15	Bulk	Bulk
N52_B_16	Bulk	Bulk
N52_B_17	Bulk	Bulk
N52_B_18	Bulk	Bulk
N52_B_19	Bulk	Bulk
N52_B_20	Bulk	Bulk
N52_B_21	Bulk	Bulk
N52_B_22	Bulk	Bulk
N52_B_23	Bulk	Bulk
N52_B_24	Bulk	Bulk
N53_B_1	Bulk	Bulk
N53_B_2	Bulk	Bulk
N53_B_3	Bulk	Bulk
N53_B_4	Bulk	Bulk
N53_B_5	Bulk	Bulk
N53_B_6	Bulk	Bulk
N53_B_7	Bulk	Bulk
N53_B_8	Bulk	Bulk
N54_B_1	Bulk	Bulk
N54_B_2	Bulk	Bulk
N54_B_3	Bulk	Bulk
N54_B_4	Bulk	Bulk
N54_B_5	Bulk	Bulk
N54_B_6	Bulk	Bulk
N54_B_7	Bulk	Bulk
N54_B_8	Bulk	Bulk
N54_B_9	Bulk	Bulk
N54_B_10	Bulk	Bulk
N54_B_11	Bulk	Bulk
N54_B_12	Bulk	Bulk
N54_B_13	Bulk	Bulk
N54_B_14	Bulk	Bulk
N54_B_15	Bulk	Bulk
N54_B_16	Bulk	Bulk
N54_B_17	Bulk	Bulk
N54_B_18	Bulk	Bulk
N54_B_19	Bulk	Bulk
N54_B_20	Bulk	Bulk
N54_B_21	Bulk	Bulk
N54_B_22	Bulk	Bulk
N54_B_23	Bulk	Bulk
N54_B_24	Bulk	Bulk
N54_B_25	Bulk	Bulk
N54_B_26	Bulk	Bulk
N56_B_1	Bulk	Bulk
N56_B_2	Bulk	Bulk
N56_B_3	Bulk	Bulk
N56_B_4	Bulk	Bulk
N56_B_5	Bulk	Bulk
N56_B_6	Bulk	Bulk
N56_B_7	Bulk	Bulk
N56_B_8	Bulk	Bulk
N57_B_5	Bulk	Bulk
N57_B_6	Bulk	Bulk
N57_B_7	Bulk	Bulk
N57_B_8	Bulk	Bulk
N57_B_11	Bulk	Bulk
N57_B_12	Bulk	Bulk
N58_B_1	Bulk	Bulk
N58_B_2	Bulk	Bulk
N58_B_3	Bulk	Bulk
N58_B_4	Bulk	Bulk
N58_B_5	Bulk	Bulk
N58_B_6	Bulk	Bulk
N58_B_7	Bulk	Bulk
N58_B_8	Bulk	Bulk
N58_B_9	Bulk	Bulk
N58_B_10	Bulk	Bulk
N58_B_11	Bulk	Bulk
N58_B_12	Bulk	Bulk
N58_B_13	Bulk	Bulk
N58_B_14	Bulk	Bulk
N58_B_15	Bulk	Bulk
N58_B_16	Bulk	Bulk
N58_B_17	Bulk	Bulk
N58_B_18	Bulk	Bulk
N58_B_19	Bulk	Bulk
N58_B_20	Bulk	Bulk
N58_B_21	Bulk	Bulk
N58_B_22	Cropland	Cruciferae
N58_B_23	Cropland	Cruciferae
N58_B_24	Cropland	Cruciferae
N58_B_25	Cropland	Cruciferae
N58_B_26	Cropland	Cruciferae
N58_B_27	Cropland	Cruciferae
N58_B_28	Cropland	Cruciferae
N58_B_29	Cropland	Cruciferae
N58_B_30	Cropland	Cruciferae
N58_B_31	Cropland	Cruciferae
N58_B_32	Cropland	Cruciferae
N58_B_33	Cropland	Cruciferae
N58_B_34	Cropland	Cruciferae
N58_B_35	Cropland	Cruciferae
N58_B_36	Cropland	Cruciferae
N58_B_37	Cropland	Solanaceae
N58_B_38	Cropland	Solanaceae
N58_B_39	Cropland	Solanaceae
N58_B_40	Cropland	Solanaceae
N58_B_41	Cropland	Solanaceae
N58_B_42	Cropland	Solanaceae
N59_B_1	Bulk	Bulk
N59_B_2	Bulk	Bulk
N59_B_3	Bulk	Bulk
N59_B_5	Bulk	Bulk
N59_B_6	Bulk	Bulk
N59_B_7	Cropland	Gramineae
N59_B_8	Cropland	Gramineae
N59_B_9	Cropland	Gramineae
N59_B_10	Cropland	Gramineae
N59_B_11	Cropland	Gramineae
N60_B_1	Bulk	Bulk
N60_B_2	Bulk	Bulk
N60_B_3	Bulk	Bulk
N60_B_4	Bulk	Bulk
N60_B_5	Bulk	Bulk
N60_B_6	Bulk	Bulk
N60_B_7	Bulk	Bulk
N60_B_8	Bulk	Bulk
N60_B_9	Bulk	Bulk
N60_B_10	Bulk	Bulk
N60_B_11	Bulk	Bulk
N60_B_12	Cropland	Leguminosae
N60_B_13	Cropland	Leguminosae
N60_B_14	Cropland	Leguminosae
N60_B_15	Cropland	Leguminosae
N60_B_16	Cropland	Leguminosae
N60_B_17	Cropland	Leguminosae
N61_B_1	Bulk	Bulk
N61_B_2	Bulk	Bulk
N61_B_5	Cropland	Gramineae
N63_B_11	Bulk	Bulk
N64_B_1	Bulk	Bulk
N64_B_2	Bulk	Bulk
N64_B_3	Bulk	Bulk
N64_B_4	Bulk	Bulk
N64_B_5	Bulk	Bulk
N64_B_6	Bulk	Bulk
N64_B_7	Bulk	Bulk
N64_B_8	Bulk	Bulk
N64_B_9	Bulk	Bulk
N64_B_10	Bulk	Bulk
N64_B_11	Bulk	Bulk
N64_B_12	Bulk	Bulk
N64_B_13	Bulk	Bulk
N64_B_14	Bulk	Bulk
N64_B_15	Bulk	Bulk
N64_B_16	Bulk	Bulk
N64_B_17	Bulk	Bulk
N64_B_18	Bulk	Bulk
N64_B_19	Bulk	Bulk
N64_B_20	Bulk	Bulk
N64_B_21	Bulk	Bulk
N64_B_22	Bulk	Bulk
N64_B_23	Bulk	Bulk
N64_B_24	Bulk	Bulk
N64_B_25	Bulk	Bulk
N64_B_26	Bulk	Bulk
N64_B_27	Bulk	Bulk
N64_B_28	Bulk	Bulk
N64_B_29	Bulk	Bulk
N64_B_30	Bulk	Bulk
N65_B_1	Bulk	Bulk
N66_B_1	Cropland	Leguminosae
N66_B_3	Cropland	Leguminosae
N66_B_4	Cropland	Leguminosae
N66_B_5	Cropland	Leguminosae
N66_B_7	Cropland	Leguminosae
N66_B_8	Cropland	Leguminosae
N66_B_9	Cropland	Leguminosae
N66_B_10	Cropland	Leguminosae
N66_B_12	Bulk	Bulk
N66_B_13	Cropland	Leguminosae
N66_B_14	Cropland	Leguminosae
N66_B_16	Cropland	Leguminosae
N66_B_17	Cropland	Leguminosae
N66_B_18	Cropland	Leguminosae
N66_B_19	Cropland	Leguminosae
N66_B_20	Cropland	Leguminosae
N66_B_21	Cropland	Leguminosae
N66_B_22	Cropland	Leguminosae
N66_B_23	Bulk	Bulk
N66_B_24	Bulk	Bulk
N68_B_1	Bulk	Bulk
N68_B_2	Bulk	Bulk
N68_B_3	Bulk	Bulk
N68_B_4	Bulk	Bulk
N68_B_5	Bulk	Bulk
N68_B_6	Bulk	Bulk
N68_B_7	Bulk	Bulk
N68_B_8	Bulk	Bulk
N68_B_9	Bulk	Bulk
N69_B_1	Bulk	Bulk
N69_B_2	Bulk	Bulk
N70_B_1	Bulk	Bulk
N70_B_2	Bulk	Bulk
N70_B_3	Bulk	Bulk
N70_B_4	Bulk	Bulk
N70_B_5	Bulk	Bulk
N70_B_6	Bulk	Bulk
N70_B_7	Bulk	Bulk
N70_B_8	Bulk	Bulk
N70_B_9	Bulk	Bulk
N70_B_10	Bulk	Bulk
N70_B_11	Bulk	Bulk
N70_B_12	Bulk	Bulk
N70_B_13	Cropland	Gramineae
N70_B_14	Cropland	Gramineae
N70_B_15	Cropland	Gramineae
N70_B_16	Cropland	Gramineae
N70_B_17	Cropland	Gramineae
N70_B_18	Cropland	Gramineae
N70_B_19	Cropland	Gramineae
N70_B_20	Cropland	Gramineae
N70_B_21	Cropland	Gramineae
N70_B_22	Cropland	Gramineae
N70_B_23	Cropland	Gramineae
N70_B_24	Cropland	Gramineae
N70_B_25	Cropland	Gramineae
N70_B_26	Cropland	Gramineae
N70_B_27	Cropland	Gramineae
N70_B_28	Cropland	Gramineae
N70_B_29	Cropland	Gramineae
N70_B_30	Cropland	Gramineae
N70_B_31	Cropland	Gramineae
N70_B_32	Cropland	Gramineae
N70_B_33	Cropland	Gramineae
N70_B_34	Cropland	Gramineae
N70_B_35	Cropland	Gramineae
N70_B_36	Cropland	Gramineae
N70_B_37	Cropland	Gramineae
N70_B_38	Cropland	Gramineae
N70_B_39	Cropland	Gramineae
N70_B_40	Cropland	Gramineae
N70_B_41	Cropland	Gramineae
N70_B_42	Cropland	Gramineae
N70_B_43	Cropland	Gramineae
N70_B_44	Cropland	Gramineae
N70_B_45	Cropland	Gramineae
N70_B_46	Cropland	Gramineae
N70_B_47	Cropland	Gramineae
N70_B_48	Cropland	Gramineae
N71_B_1	Bulk	Bulk
N71_B_2	Bulk	Bulk
N71_B_3	Bulk	Bulk
N71_B_4	Bulk	Bulk
N71_B_5	Bulk	Bulk
N71_B_6	Bulk	Bulk
N71_B_7	Bulk	Bulk
N71_B_8	Bulk	Bulk
N71_B_9	Bulk	Bulk
N71_B_10	Bulk	Bulk
N71_B_11	Bulk	Bulk
N71_B_12	Bulk	Bulk
N71_B_13	Bulk	Bulk
N71_B_14	Bulk	Bulk
N71_B_15	Bulk	Bulk
N71_B_16	Bulk	Bulk
N71_B_17	Bulk	Bulk
N71_B_18	Bulk	Bulk
N71_B_19	Bulk	Bulk
N71_B_20	Bulk	Bulk
N71_B_21	Bulk	Bulk
N71_B_22	Bulk	Bulk
N71_B_23	Bulk	Bulk
N71_B_24	Bulk	Bulk
N71_B_25	Bulk	Bulk
N71_B_26	Bulk	Bulk
N71_B_27	Bulk	Bulk
N71_B_28	Bulk	Bulk
N71_B_29	Bulk	Bulk
N71_B_30	Bulk	Bulk
N71_B_31	Bulk	Bulk
N71_B_32	Bulk	Bulk
N71_B_33	Bulk	Bulk
N71_B_34	Bulk	Bulk
N71_B_35	Bulk	Bulk
N71_B_36	Bulk	Bulk
N71_B_37	Bulk	Bulk
N71_B_38	Bulk	Bulk
N71_B_39	Bulk	Bulk
N71_B_40	Bulk	Bulk
N71_B_41	Bulk	Bulk
N71_B_42	Bulk	Bulk
N71_B_43	Bulk	Bulk
N71_B_44	Bulk	Bulk
N71_B_45	Cropland	Gramineae
N71_B_46	Cropland	Gramineae
N71_B_47	Cropland	Gramineae
N71_B_48	Cropland	Gramineae
N71_B_51	Cropland	Gramineae
N71_B_52	Cropland	Gramineae
N71_B_53	Cropland	Gramineae
N71_B_54	Cropland	Gramineae
N71_B_55	Cropland	Gramineae
N71_B_56	Cropland	Gramineae
N71_B_57	Cropland	Gramineae
N71_B_58	Cropland	Gramineae
N71_B_59	Cropland	Gramineae
N71_B_60	Cropland	Gramineae
N71_B_66	Cropland	Solanaceae
N71_B_67	Cropland	Solanaceae
N71_B_68	Cropland	Solanaceae
N71_B_71	Cropland	Gramineae
N71_B_72	Cropland	Gramineae
N71_B_73	Cropland	Gramineae
N71_B_74	Cropland	Gramineae
N71_B_75	Cropland	Gramineae
N71_B_76	Cropland	Gramineae
N71_B_79	Cropland	Gramineae
N71_B_80	Cropland	Gramineae
N71_B_81	Cropland	Gramineae
N71_B_82	Cropland	Gramineae
N71_B_83	Cropland	Gramineae
N71_B_84	Cropland	Gramineae
N71_B_85	Cropland	Gramineae
N71_B_86	Cropland	Gramineae
N71_B_87	Cropland	Gramineae
N71_B_88	Cropland	Gramineae
N71_B_89	Cropland	Gramineae
N72_B_1	Bulk	Bulk
N72_B_2	Bulk	Bulk
N72_B_3	Bulk	Bulk
N72_B_4	Bulk	Bulk
N72_B_5	Bulk	Bulk
N72_B_6	Bulk	Bulk
N72_B_7	Bulk	Bulk
N72_B_8	Bulk	Bulk
N72_B_9	Bulk	Bulk
N72_B_10	Bulk	Bulk
N72_B_11	Bulk	Bulk
N72_B_12	Bulk	Bulk
N72_B_13	Bulk	Bulk
N72_B_14	Bulk	Bulk
N72_B_15	Bulk	Bulk
N72_B_16	Bulk	Bulk
N72_B_17	Bulk	Bulk
N72_B_18	Bulk	Bulk
N72_B_19	Bulk	Bulk
N72_B_20	Bulk	Bulk
N72_B_21	Bulk	Bulk
N72_B_22	Bulk	Bulk
N72_B_23	Bulk	Bulk
N72_B_24	Bulk	Bulk
N72_B_25	Bulk	Bulk
N72_B_26	Bulk	Bulk
N72_B_27	Bulk	Bulk
N72_B_28	Cropland	Gramineae
N72_B_29	Cropland	Gramineae
N72_B_30	Cropland	Gramineae
N72_B_31	Cropland	Gramineae
N72_B_32	Cropland	Gramineae
N72_B_33	Cropland	Gramineae
N72_B_34	Cropland	Gramineae
N72_B_35	Cropland	Gramineae
N72_B_36	Cropland	Gramineae
N72_B_37	Cropland	Gramineae
N72_B_38	Cropland	Gramineae
N72_B_39	Cropland	Gramineae
N72_B_40	Cropland	Gramineae
N72_B_41	Cropland	Gramineae
N72_B_42	Cropland	Gramineae
N72_B_43	Cropland	Gramineae
N72_B_44	Cropland	Gramineae
N72_B_45	Cropland	Gramineae
N72_B_46	Cropland	Gramineae
N72_B_47	Cropland	Gramineae
N72_B_48	Cropland	Gramineae
N72_B_49	Cropland	Gramineae
N72_B_50	Cropland	Gramineae
N72_B_51	Cropland	Gramineae
N72_B_52	Cropland	Gramineae
N72_B_53	Cropland	Gramineae
N72_B_54	Cropland	Gramineae
N73_B_1	Bulk	Bulk
N73_B_2	Bulk	Bulk
N73_B_3	Bulk	Bulk
N73_B_4	Bulk	Bulk
N73_B_5	Bulk	Bulk
N73_B_6	Bulk	Bulk
N73_B_7	Bulk	Bulk
N73_B_8	Bulk	Bulk
N73_B_9	Bulk	Bulk
N73_B_10	Bulk	Bulk
N73_B_11	Bulk	Bulk
N73_B_12	Bulk	Bulk
N73_B_13	Bulk	Bulk
N73_B_14	Bulk	Bulk
N73_B_15	Bulk	Bulk
N73_B_16	Bulk	Bulk
N73_B_17	Bulk	Bulk
N73_B_18	Bulk	Bulk
N73_B_19	Bulk	Bulk
N73_B_20	Bulk	Bulk
N73_B_21	Bulk	Bulk
N73_B_22	Bulk	Bulk
N73_B_23	Bulk	Bulk
N73_B_24	Bulk	Bulk
N73_B_25	Bulk	Bulk
N73_B_26	Bulk	Bulk
N73_B_27	Bulk	Bulk
N73_B_28	Bulk	Bulk
N73_B_29	Bulk	Bulk
N73_B_30	Bulk	Bulk
N73_B_31	Bulk	Bulk
N73_B_32	Bulk	Bulk
N73_B_33	Bulk	Bulk
N73_B_34	Bulk	Bulk
N73_B_35	Bulk	Bulk
N73_B_36	Bulk	Bulk
N73_B_37	Bulk	Bulk
N73_B_38	Bulk	Bulk
N73_B_39	Bulk	Bulk
N73_B_40	Bulk	Bulk
N73_B_41	Bulk	Bulk
N73_B_42	Bulk	Bulk
N73_B_43	Bulk	Bulk
N73_B_44	Cropland	Gramineae
N73_B_45	Cropland	Gramineae
N73_B_46	Cropland	Gramineae
N73_B_47	Cropland	Gramineae
N73_B_48	Cropland	Gramineae
N73_B_49	Cropland	Gramineae
N73_B_50	Cropland	Gramineae
N73_B_51	Cropland	Gramineae
N73_B_52	Cropland	Gramineae
N73_B_53	Cropland	Gramineae
N73_B_54	Cropland	Gramineae
N73_B_55	Cropland	Gramineae
N73_B_56	Cropland	Gramineae
N73_B_57	Cropland	Gramineae
N73_B_58	Cropland	Gramineae
N73_B_59	Cropland	Gramineae
N73_B_60	Cropland	Gramineae
N73_B_61	Cropland	Gramineae
N73_B_62	Cropland	Gramineae
N73_B_63	Cropland	Gramineae
N73_B_64	Cropland	Gramineae
N73_B_65	Cropland	Gramineae
N73_B_66	Cropland	Gramineae
N73_B_67	Cropland	Gramineae
N73_B_68	Cropland	Gramineae
N73_B_69	Cropland	Gramineae
N73_B_70	Cropland	Gramineae
N73_B_71	Cropland	Gramineae
N73_B_72	Cropland	Gramineae
N73_B_73	Cropland	Gramineae
N73_B_74	Cropland	Gramineae
N73_B_75	Cropland	Gramineae
N73_B_76	Cropland	Gramineae
N73_B_77	Cropland	Gramineae
N73_B_78	Cropland	Gramineae
N73_B_79	Cropland	Gramineae
N73_B_80	Cropland	Gramineae
N73_B_81	Cropland	Gramineae
N73_B_82	Cropland	Gramineae
N73_B_83	Cropland	Gramineae
N73_B_84	Cropland	Gramineae
N73_B_85	Cropland	Gramineae
N73_B_86	Cropland	Gramineae
N74_B_1	Bulk	Bulk
N74_B_2	Bulk	Bulk
N74_B_3	Bulk	Bulk
N74_B_4	Bulk	Bulk
N74_B_5	Bulk	Bulk
N74_B_6	Bulk	Bulk
N74_B_7	Bulk	Bulk
N74_B_8	Bulk	Bulk
N74_B_9	Bulk	Bulk
N74_B_10	Bulk	Bulk
N74_B_11	Bulk	Bulk
N74_B_12	Bulk	Bulk
N75_B_1	Bulk	Bulk
N75_B_2	Bulk	Bulk
N75_B_3	Bulk	Bulk
N75_B_4	Bulk	Bulk
N75_B_5	Bulk	Bulk
N75_B_6	Bulk	Bulk
N75_B_7	Bulk	Bulk
N75_B_8	Bulk	Bulk
N75_B_9	Bulk	Bulk
N75_B_10	Bulk	Bulk
N75_B_11	Bulk	Bulk
N75_B_12	Bulk	Bulk
N75_B_13	Bulk	Bulk
N75_B_14	Bulk	Bulk
N75_B_15	Bulk	Bulk
N75_B_16	Bulk	Bulk
N75_B_17	Bulk	Bulk
N75_B_18	Bulk	Bulk
N75_B_19	Cropland	Gramineae
N75_B_20	Cropland	Gramineae
N75_B_21	Cropland	Gramineae
N75_B_22	Cropland	Gramineae
N75_B_23	Cropland	Gramineae
N75_B_24	Cropland	Gramineae
N75_B_25	Cropland	Gramineae
N75_B_26	Cropland	Gramineae
N75_B_27	Cropland	Gramineae
N75_B_28	Cropland	Gramineae
N75_B_29	Cropland	Gramineae
N75_B_30	Cropland	Gramineae
N75_B_31	Cropland	Gramineae
N75_B_32	Cropland	Gramineae
N75_B_33	Cropland	Gramineae
N75_B_34	Cropland	Gramineae
N75_B_35	Cropland	Gramineae
N75_B_36	Cropland	Gramineae
N76_B_1	Bulk	Bulk
N76_B_2	Bulk	Bulk
N76_B_3	Bulk	Bulk
N76_B_4	Bulk	Bulk
N76_B_5	Bulk	Bulk
N76_B_6	Bulk	Bulk
N76_B_7	Cropland	Gramineae
N76_B_8	Cropland	Gramineae
N76_B_9	Cropland	Gramineae
N76_B_10	Cropland	Gramineae
N76_B_11	Cropland	Gramineae
N76_B_12	Cropland	Gramineae
N76_B_13	Cropland	Gramineae
N76_B_14	Cropland	Gramineae
N76_B_15	Cropland	Gramineae
N76_B_16	Cropland	Gramineae
N76_B_17	Cropland	Gramineae
N76_B_18	Cropland	Gramineae
N76_B_19	Bulk	Bulk
N76_B_20	Bulk	Bulk
N76_B_21	Bulk	Bulk
N76_B_22	Bulk	Bulk
N76_B_23	Bulk	Bulk
N76_B_24	Bulk	Bulk
N76_B_25	Bulk	Bulk
N76_B_26	Bulk	Bulk
N76_B_27	Bulk	Bulk
N76_B_28	Cropland	Gramineae
N76_B_29	Cropland	Gramineae
N76_B_30	Cropland	Gramineae
N76_B_31	Cropland	Gramineae
N76_B_32	Cropland	Gramineae
N76_B_33	Cropland	Gramineae
N76_B_34	Cropland	Gramineae
N76_B_35	Cropland	Gramineae
N76_B_36	Cropland	Gramineae
N76_B_37	Cropland	Gramineae
N76_B_38	Cropland	Gramineae
N76_B_39	Cropland	Gramineae
N77_B_1	Bulk	Bulk
N77_B_2	Bulk	Bulk
N77_B_3	Bulk	Bulk
N77_B_4	Bulk	Bulk
N77_B_5	Bulk	Bulk
N77_B_6	Bulk	Bulk
N77_B_7	Bulk	Bulk
N77_B_8	Bulk	Bulk
N77_B_9	Bulk	Bulk
N77_B_10	Bulk	Bulk
N77_B_11	Bulk	Bulk
N77_B_12	Bulk	Bulk
N77_B_13	Bulk	Bulk
N77_B_14	Bulk	Bulk
N77_B_15	Bulk	Bulk
N77_B_16	Bulk	Bulk
N77_B_17	Cropland	Leguminosae
N77_B_18	Cropland	Leguminosae
N77_B_19	Cropland	Leguminosae
N77_B_20	Cropland	Leguminosae
N77_B_21	Cropland	Leguminosae
N77_B_24	Cropland	Leguminosae
N77_B_25	Cropland	Leguminosae
N77_B_26	Cropland	Leguminosae
N77_B_27	Cropland	Leguminosae
N77_B_28	Cropland	Leguminosae
N77_B_29	Cropland	Leguminosae
N77_B_30	Cropland	Leguminosae
N77_B_31	Cropland	Leguminosae
N77_B_32	Cropland	Leguminosae
N78_B_2	Bulk	Bulk
N78_B_3	Bulk	Bulk
N78_B_4	Bulk	Bulk
N78_B_5	Bulk	Bulk
N78_B_6	Bulk	Bulk
N78_B_7	Bulk	Bulk
N78_B_8	Bulk	Bulk
N78_B_9	Bulk	Bulk
N78_B_10	Bulk	Bulk
N78_B_11	Bulk	Bulk
N78_B_12	Bulk	Bulk
N78_B_13	Bulk	Bulk
N78_B_14	Bulk	Bulk
N78_B_15	Bulk	Bulk
N78_B_16	Bulk	Bulk
N78_B_17	Bulk	Bulk
N78_B_18	Bulk	Bulk
N78_B_19	Bulk	Bulk
N78_B_20	Bulk	Bulk
N78_B_21	Bulk	Bulk
N78_B_22	Bulk	Bulk
N78_B_23	Bulk	Bulk
N78_B_24	Bulk	Bulk
N78_B_25	Cropland	Leguminosae
N78_B_26	Cropland	Leguminosae
N78_B_27	Cropland	Leguminosae
N78_B_28	Cropland	Leguminosae
N78_B_29	Cropland	Leguminosae
N78_B_30	Cropland	Leguminosae
N78_B_31	Cropland	Leguminosae
N78_B_32	Cropland	Leguminosae
N78_B_33	Cropland	Leguminosae
N78_B_34	Cropland	Leguminosae
N78_B_35	Cropland	Leguminosae
N78_B_36	Cropland	Leguminosae
N78_B_37	Cropland	Leguminosae
N78_B_38	Cropland	Leguminosae
N78_B_39	Cropland	Leguminosae
N78_B_40	Cropland	Leguminosae
N78_B_41	Cropland	Leguminosae
N78_B_42	Cropland	Leguminosae
N78_B_43	Cropland	Leguminosae
N78_B_44	Cropland	Leguminosae
N78_B_45	Cropland	Leguminosae
N78_B_46	Cropland	Leguminosae
N78_B_47	Cropland	Leguminosae
N78_B_48	Cropland	Leguminosae
N79_B_1	Bulk	Bulk
N79_B_2	Bulk	Bulk
N79_B_3	Bulk	Bulk
N79_B_4	Bulk	Bulk
N79_B_5	Bulk	Bulk
N79_B_6	Bulk	Bulk
N79_B_7	Bulk	Bulk
N79_B_8	Bulk	Bulk
N79_B_9	Bulk	Bulk
N79_B_10	Bulk	Bulk
N79_B_11	Bulk	Bulk
N79_B_12	Bulk	Bulk
N79_B_13	Bulk	Bulk
N79_B_14	Bulk	Bulk
N79_B_16	Bulk	Bulk
N79_B_17	Bulk	Bulk
N79_B_18	Bulk	Bulk
N79_B_19	Bulk	Bulk
N79_B_20	Bulk	Bulk
N79_B_21	Bulk	Bulk
N79_B_22	Bulk	Bulk
N79_B_23	Bulk	Bulk
N79_B_24	Bulk	Bulk
N80_B_1	Bulk	Bulk
N80_B_2	Bulk	Bulk
N80_B_3	Bulk	Bulk
N80_B_4	Bulk	Bulk
N80_B_5	Bulk	Bulk
N80_B_6	Bulk	Bulk
N80_B_7	Bulk	Bulk
N80_B_8	Bulk	Bulk
N80_B_9	Bulk	Bulk
N80_B_10	Bulk	Bulk
N80_B_11	Bulk	Bulk
N80_B_12	Bulk	Bulk
N80_B_13	Bulk	Bulk
N80_B_14	Bulk	Bulk
N80_B_15	Bulk	Bulk
N80_B_16	Cropland	Solanaceae
N80_B_17	Cropland	Solanaceae
N80_B_18	Cropland	Solanaceae
N80_B_19	Cropland	Solanaceae
N80_B_20	Cropland	Solanaceae
N80_B_21	Cropland	Solanaceae
N80_B_22	Cropland	Solanaceae
N80_B_23	Cropland	Solanaceae
N80_B_24	Cropland	Solanaceae
N80_B_25	Cropland	Solanaceae
N80_B_26	Cropland	Solanaceae
N80_B_27	Cropland	Solanaceae
N80_B_28	Cropland	Solanaceae
N80_B_29	Cropland	Solanaceae
N80_B_30	Cropland	Solanaceae
N81_B_1	Bulk	Bulk
N81_B_2	Bulk	Bulk
N81_B_3	Bulk	Bulk
N81_B_4	Bulk	Bulk
N81_B_5	Bulk	Bulk
N81_B_6	Bulk	Bulk
N81_B_7	Bulk	Bulk
N81_B_8	Bulk	Bulk
N81_B_9	Bulk	Bulk
N81_B_10	Bulk	Bulk
N81_B_11	Bulk	Bulk
N81_B_12	Bulk	Bulk
N81_B_13	Bulk	Bulk
N81_B_14	Bulk	Bulk
N81_B_15	Bulk	Bulk
N81_B_16	Bulk	Bulk
N81_B_17	Bulk	Bulk
N81_B_18	Bulk	Bulk
N81_B_19	Cropland	Gramineae
N81_B_20	Cropland	Gramineae
N81_B_21	Cropland	Gramineae
N81_B_22	Cropland	Gramineae
N81_B_23	Cropland	Gramineae
N81_B_24	Cropland	Gramineae
N81_B_25	Cropland	Gramineae
N81_B_26	Cropland	Gramineae
N81_B_27	Cropland	Gramineae
N81_B_28	Cropland	Gramineae
N81_B_29	Cropland	Gramineae
N81_B_30	Cropland	Gramineae
N81_B_31	Cropland	Gramineae
N81_B_32	Cropland	Gramineae
N81_B_33	Cropland	Gramineae
N81_B_34	Cropland	Gramineae
N81_B_35	Cropland	Gramineae
N81_B_36	Cropland	Gramineae
N82_B_1	Bulk	Bulk
N82_B_2	Bulk	Bulk
N82_B_3	Bulk	Bulk
N82_B_4	Bulk	Bulk
N82_B_5	Bulk	Bulk
N82_B_6	Bulk	Bulk
N82_B_7	Bulk	Bulk
N82_B_8	Bulk	Bulk
N82_B_9	Bulk	Bulk
N82_B_10	Bulk	Bulk
N82_B_11	Bulk	Bulk
N82_B_12	Bulk	Bulk
N82_B_13	Bulk	Bulk
N82_B_14	Bulk	Bulk
N82_B_15	Bulk	Bulk
N82_B_16	Bulk	Bulk
N82_B_17	Cropland	Gramineae
N82_B_18	Cropland	Gramineae
N82_B_19	Cropland	Gramineae
N82_B_20	Cropland	Gramineae
N82_B_21	Cropland	Gramineae
N82_B_22	Cropland	Gramineae
N82_B_23	Cropland	Gramineae
N82_B_24	Cropland	Gramineae
N82_B_25	Cropland	Gramineae
N82_B_26	Cropland	Gramineae
N82_B_27	Cropland	Gramineae
N82_B_28	Cropland	Gramineae
N82_B_29	Cropland	Gramineae
N82_B_30	Cropland	Gramineae
N83_B_1	Bulk	Bulk
N83_B_2	Bulk	Bulk
N83_B_3	Bulk	Bulk
N83_B_4	Bulk	Bulk
N83_B_5	Bulk	Bulk
N83_B_6	Bulk	Bulk
N83_B_7	Bulk	Bulk
N83_B_8	Bulk	Bulk
N83_B_9	Bulk	Bulk
N83_B_10	Cropland	Leguminosae
N83_B_11	Cropland	Leguminosae
N83_B_12	Cropland	Leguminosae
N83_B_13	Cropland	Leguminosae
N83_B_14	Cropland	Leguminosae
N83_B_15	Cropland	Leguminosae
N83_B_16	Cropland	Leguminosae
N83_B_17	Cropland	Leguminosae
N83_B_18	Cropland	Leguminosae
N83_B_19	Cropland	Leguminosae
N83_B_20	Cropland	Leguminosae
N83_B_21	Cropland	Leguminosae
N83_B_22	Cropland	Leguminosae
N83_B_23	Cropland	Leguminosae
N83_B_24	Cropland	Leguminosae
N83_B_25	Cropland	Leguminosae
N83_B_26	Cropland	Leguminosae
N83_B_27	Cropland	Leguminosae
N83_B_28	Cropland	Leguminosae
N83_B_29	Cropland	Leguminosae
N83_B_30	Cropland	Leguminosae
N83_B_32	Cropland	Leguminosae
N83_B_33	Cropland	Leguminosae
N83_B_34	Cropland	Leguminosae
N84_B_1	Bulk	Bulk
N84_B_2	Bulk	Bulk
N84_B_3	Bulk	Bulk
N84_B_4	Bulk	Bulk
N84_B_5	Bulk	Bulk
N84_B_6	Bulk	Bulk
N84_B_7	Bulk	Bulk
N84_B_8	Bulk	Bulk
N84_B_9	Bulk	Bulk
N84_B_10	Bulk	Bulk
N84_B_11	Bulk	Bulk
N84_B_12	Bulk	Bulk
N84_B_13	Bulk	Bulk
N84_B_14	Bulk	Bulk
N84_B_15	Bulk	Bulk
N84_B_16	Bulk	Bulk
N84_B_17	Bulk	Bulk
N84_B_18	Bulk	Bulk
N84_B_19	Bulk	Bulk
N84_B_20	Bulk	Bulk
N84_B_21	Bulk	Bulk
N84_B_22	Bulk	Bulk
N84_B_23	Bulk	Bulk
N84_B_24	Bulk	Bulk
N84_B_25	Bulk	Bulk
N84_B_26	Bulk	Bulk
N84_B_27	Cropland	Gramineae
N84_B_28	Cropland	Gramineae
N84_B_30	Cropland	Gramineae
N84_B_31	Cropland	Gramineae
N84_B_32	Cropland	Gramineae
N84_B_33	Cropland	Gramineae
N84_B_34	Cropland	Gramineae
N84_B_35	Cropland	Gramineae
N84_B_36	Cropland	Gramineae
N84_B_37	Cropland	Gramineae
N84_B_38	Cropland	Gramineae
N84_B_39	Cropland	Gramineae
N84_B_40	Cropland	Gramineae
N84_B_41	Cropland	Gramineae
N84_B_42	Cropland	Gramineae
N84_B_43	Cropland	Gramineae
N84_B_44	Cropland	Gramineae
N84_B_45	Cropland	Gramineae
N84_B_46	Cropland	Gramineae
N84_B_47	Cropland	Gramineae
N84_B_48	Cropland	Gramineae
N84_B_49	Cropland	Gramineae
N84_B_50	Cropland	Gramineae
N84_B_51	Cropland	Gramineae
N85_B_1	Bulk	Bulk
N85_B_2	Bulk	Bulk
N85_B_3	Bulk	Bulk
N85_B_4	Bulk	Bulk
N85_B_5	Bulk	Bulk
N85_B_6	Cropland	Gramineae
N85_B_7	Cropland	Gramineae
N85_B_8	Cropland	Gramineae
N85_B_9	Cropland	Gramineae
N85_B_10	Cropland	Gramineae
N86_B_1	Bulk	Bulk
N86_B_2	Bulk	Bulk
N86_B_3	Bulk	Bulk
N86_B_4	Bulk	Bulk
N86_B_5	Bulk	Bulk
N86_B_6	Bulk	Bulk
N86_B_7	Bulk	Bulk
N86_B_8	Bulk	Bulk
N86_B_9	Cropland	Gramineae
N86_B_10	Cropland	Gramineae
N86_B_11	Cropland	Gramineae
N86_B_12	Cropland	Gramineae
N86_B_13	Cropland	Gramineae
N86_B_14	Cropland	Gramineae
N86_B_15	Cropland	Gramineae
N86_B_16	Cropland	Gramineae
N87_B_1	Bulk	Bulk
N87_B_2	Bulk	Bulk
N87_B_3	Bulk	Bulk
N87_B_4	Bulk	Bulk
N87_B_5	Bulk	Bulk
N87_B_6	Bulk	Bulk
N87_B_7	Bulk	Bulk
N87_B_8	Bulk	Bulk
N87_B_9	Bulk	Bulk
N87_B_10	Bulk	Bulk
N87_B_11	Bulk	Bulk
N87_B_12	Bulk	Bulk
N87_B_13	Cropland	Leguminosae
N87_B_14	Cropland	Leguminosae
N87_B_15	Cropland	Leguminosae
N87_B_16	Cropland	Leguminosae
N87_B_17	Cropland	Leguminosae
N87_B_18	Cropland	Leguminosae
N87_B_19	Cropland	Leguminosae
N87_B_20	Cropland	Leguminosae
N87_B_21	Cropland	Leguminosae
N87_B_22	Cropland	Leguminosae
N87_B_23	Cropland	Leguminosae
N89_B_1	Bulk	Bulk
N89_B_2	Bulk	Bulk
N89_B_3	Bulk	Bulk
N89_B_4	Bulk	Bulk
N89_B_5	Bulk	Bulk
N89_B_6	Bulk	Bulk
N89_B_7	Bulk	Bulk
N89_B_8	Bulk	Bulk
N89_B_9	Bulk	Bulk
N89_B_10	Bulk	Bulk
N89_B_11	Bulk	Bulk
N89_B_12	Bulk	Bulk
N89_B_13	Bulk	Bulk
N89_B_14	Bulk	Bulk
N89_B_15	Bulk	Bulk
N89_B_16	Bulk	Bulk
N89_B_17	Bulk	Bulk
N89_B_18	Bulk	Bulk
N89_B_19	Bulk	Bulk
N89_B_20	Bulk	Bulk
N89_B_21	Bulk	Bulk
N89_B_22	Bulk	Bulk
N89_B_23	Bulk	Bulk
N89_B_24	Bulk	Bulk
N89_B_25	Bulk	Bulk
N89_B_26	Bulk	Bulk
N89_B_27	Bulk	Bulk
N89_B_28	Bulk	Bulk
N89_B_29	Bulk	Bulk
N89_B_30	Bulk	Bulk
N89_B_31	Bulk	Bulk
N89_B_32	Bulk	Bulk
N89_B_33	Bulk	Bulk
N89_B_34	Bulk	Bulk
N89_B_35	Bulk	Bulk
N89_B_36	Bulk	Bulk
N89_B_37	Bulk	Bulk
N89_B_38	Bulk	Bulk
N89_B_39	Bulk	Bulk
N89_B_40	Bulk	Bulk
N89_B_41	Bulk	Bulk
N89_B_42	Bulk	Bulk
N89_B_43	Bulk	Bulk
N89_B_44	Bulk	Bulk
N89_B_45	Bulk	Bulk
N89_B_46	Cropland	Gramineae
N89_B_47	Cropland	Gramineae
N89_B_48	Cropland	Gramineae
N89_B_49	Cropland	Gramineae
N89_B_50	Cropland	Gramineae
N89_B_51	Cropland	Gramineae
N89_B_52	Cropland	Gramineae
N89_B_53	Cropland	Gramineae
N89_B_54	Cropland	Gramineae
N89_B_55	Cropland	Gramineae
N89_B_56	Cropland	Gramineae
N89_B_57	Cropland	Gramineae
N89_B_58	Cropland	Gramineae
N89_B_59	Cropland	Gramineae
N89_B_60	Cropland	Gramineae
N89_B_61	Cropland	Gramineae
N89_B_62	Cropland	Gramineae
N89_B_63	Cropland	Gramineae
N89_B_64	Cropland	Gramineae
N89_B_65	Cropland	Gramineae
N89_B_66	Cropland	Gramineae
N89_B_67	Cropland	Gramineae
N89_B_68	Cropland	Gramineae
N89_B_69	Cropland	Gramineae
N89_B_70	Cropland	Gramineae
N89_B_71	Cropland	Gramineae
N89_B_72	Cropland	Gramineae
N89_B_73	Cropland	Gramineae
N89_B_74	Cropland	Gramineae
N89_B_75	Cropland	Gramineae
N89_B_76	Cropland	Gramineae
N89_B_77	Cropland	Gramineae
N89_B_78	Cropland	Gramineae
N89_B_79	Cropland	Gramineae
N89_B_80	Cropland	Gramineae
N89_B_81	Cropland	Gramineae
N89_B_82	Cropland	Gramineae
N89_B_83	Cropland	Gramineae
N89_B_84	Cropland	Gramineae
N89_B_85	Cropland	Gramineae
N89_B_86	Cropland	Gramineae
N89_B_87	Cropland	Gramineae
N89_B_88	Cropland	Gramineae
N89_B_89	Cropland	Gramineae
N89_B_90	Cropland	Gramineae
N90_B_1	Bulk	Bulk
N90_B_2	Bulk	Bulk
N90_B_3	Bulk	Bulk
N90_B_4	Bulk	Bulk
N90_B_5	Bulk	Bulk
N90_B_6	Bulk	Bulk
N90_B_7	Bulk	Bulk
N90_B_8	Cropland	Leguminosae
N90_B_9	Cropland	Leguminosae
N90_B_10	Cropland	Leguminosae
N90_B_11	Cropland	Leguminosae
N90_B_12	Cropland	Leguminosae
N90_B_13	Cropland	Gramineae
N90_B_14	Cropland	Gramineae
N90_B_15	Cropland	Gramineae
N90_B_16	Cropland	Gramineae
N91_B_1	Bulk	Bulk
N91_B_2	Bulk	Bulk
N91_B_3	Bulk	Bulk
N91_B_4	Bulk	Bulk
N91_B_5	Bulk	Bulk
N91_B_6	Bulk	Bulk
N91_B_7	Cropland	Gramineae
N91_B_8	Cropland	Gramineae
N91_B_9	Cropland	Gramineae
N91_B_10	Cropland	Gramineae
N91_B_11	Cropland	Gramineae
N91_B_12	Cropland	Gramineae
N92_B_1	Bulk	Bulk
N92_B_2	Bulk	Bulk
N92_B_3	Bulk	Bulk
N92_B_4	Bulk	Bulk
N92_B_5	Bulk	Bulk
N92_B_6	Bulk	Bulk
N92_B_7	Bulk	Bulk
N92_B_8	Bulk	Bulk
N92_B_9	Bulk	Bulk
N92_B_10	Bulk	Bulk
N92_B_11	Bulk	Bulk
N92_B_12	Bulk	Bulk
N92_B_13	Bulk	Bulk
N92_B_14	Bulk	Bulk
N92_B_15	Bulk	Bulk
N92_B_16	Bulk	Bulk
N92_B_17	Bulk	Bulk
N92_B_18	Bulk	Bulk
N92_B_19	Bulk	Bulk
N92_B_20	Bulk	Bulk
N92_B_21	Bulk	Bulk
[truncated: 1,421 more rows]

## Sheet: Table S3
TableS3 Ecosystems and host plants for fungal soil samples
	Ecosystems	Host plants
F11_F_2	Bulk	Bulk
F11_F_3	Bulk	Bulk
F11_F_4	Bulk	Bulk
F11_F_5	Cropland	NA
F11_F_6	Cropland	NA
F11_F_7	Cropland	NA
F18_F_1	Cropland	Musaceae
F18_F_3	Cropland	Musaceae
F18_F_4	Cropland	Musaceae
F18_F_5	Cropland	Musaceae
F18_F_6	Cropland	Musaceae
F18_F_7	Cropland	Musaceae
F18_F_8	Cropland	Musaceae
F18_F_9	Cropland	Musaceae
F18_F_15	Cropland	Musaceae
F18_F_19	Bulk	Bulk
F18_F_20	Bulk	Bulk
F18_F_21	Bulk	Bulk
F18_F_22	Bulk	Bulk
F18_F_23	Bulk	Bulk
F18_F_24	Bulk	Bulk
F18_F_25	Bulk	Bulk
F18_F_26	Bulk	Bulk
F18_F_27	Bulk	Bulk
F18_F_28	Bulk	Bulk
F18_F_30	Cropland	Musaceae
F22_F_1	Cropland	Leguminosae
F22_F_2	Cropland	Leguminosae
F22_F_5	Cropland	Leguminosae
F22_F_6	Cropland	Leguminosae
F22_F_7	Cropland	Leguminosae
F22_F_8	Cropland	Leguminosae
F22_F_13	Cropland	Leguminosae
F22_F_14	Cropland	Leguminosae
F22_F_15	Cropland	Leguminosae
F22_F_16	Cropland	Leguminosae
F22_F_24	Cropland	Leguminosae
F22_F_25	Cropland	Leguminosae
F22_F_28	Cropland	Leguminosae
F22_F_29	Cropland	Leguminosae
F22_F_30	Cropland	Leguminosae
F22_F_34	Cropland	Leguminosae
F22_F_35	Cropland	Leguminosae
F22_F_38	Cropland	Leguminosae
F22_F_39	Cropland	Leguminosae
F22_F_42	Cropland	Leguminosae
F22_F_43	Cropland	Leguminosae
F22_F_44	Cropland	Leguminosae
F22_F_45	Cropland	Leguminosae
F22_F_50	Cropland	Leguminosae
F22_F_51	Cropland	Leguminosae
F22_F_52	Cropland	Leguminosae
F22_F_53	Cropland	Leguminosae
F22_F_58	Cropland	Leguminosae
F22_F_59	Cropland	Leguminosae
F22_F_60	Cropland	Leguminosae
F22_F_61	Cropland	Leguminosae
F22_F_65	Cropland	Leguminosae
F22_F_66	Cropland	Leguminosae
F22_F_69	Cropland	Leguminosae
F22_F_70	Cropland	Leguminosae
F22_F_72	Cropland	Leguminosae
N1_F_1	Grassland	NA
N1_F_2	Grassland	NA
N1_F_3	Grassland	NA
N1_F_4	Grassland	NA
N1_F_5	Grassland	NA
N1_F_6	Grassland	NA
N1_F_7	Bulk	Bulk
N1_F_8	Bulk	Bulk
N1_F_9	Grassland	NA
N1_F_10	Bulk	Bulk
N1_F_11	Bulk	Bulk
N1_F_12	Grassland	NA
N1_F_13	Grassland	NA
N1_F_14	Grassland	NA
N1_F_15	Grassland	NA
N1_F_16	Bulk	Bulk
N1_F_17	Bulk	Bulk
N1_F_18	Bulk	Bulk
N1_F_19	Bulk	Bulk
N1_F_20	Bulk	Bulk
N1_F_21	Grassland	NA
N1_F_22	Bulk	Bulk
N1_F_23	Bulk	Bulk
N1_F_24	Bulk	Bulk
N2_F_1	Grassland	NA
N2_F_2	Grassland	NA
N2_F_3	Grassland	NA
N2_F_4	Grassland	NA
N2_F_5	Grassland	NA
N2_F_6	Bulk	Bulk
N2_F_7	Bulk	Bulk
N2_F_9	Bulk	Bulk
N2_F_10	Bulk	Bulk
N12_F_1	Bulk	Bulk
N12_F_2	Bulk	Bulk
N12_F_3	Bulk	Bulk
N12_F_4	Bulk	Bulk
N12_F_5	Bulk	Bulk
N12_F_6	Bulk	Bulk
N12_F_7	Bulk	Bulk
N12_F_8	Bulk	Bulk
N12_F_9	Bulk	Bulk
N12_F_10	Bulk	Bulk
N12_F_11	Bulk	Bulk
N12_F_12	Bulk	Bulk
N12_F_13	Cropland	Gramineae
N12_F_14	Cropland	Gramineae
N12_F_15	Cropland	Gramineae
N12_F_16	Cropland	Gramineae
N12_F_17	Cropland	Gramineae
N12_F_18	Cropland	Gramineae
N12_F_19	Cropland	Gramineae
N12_F_20	Cropland	Gramineae
N12_F_21	Cropland	Gramineae
N12_F_22	Cropland	Gramineae
N12_F_23	Cropland	Gramineae
N13_F_1	Forest	NA
N13_F_2	Forest	NA
N13_F_3	Forest	NA
N13_F_4	Forest	NA
N13_F_5	Bulk	Bulk
N13_F_6	Bulk	Bulk
N13_F_7	Bulk	Bulk
N13_F_8	Bulk	Bulk
N13_F_9	Forest	NA
N13_F_10	Forest	NA
N13_F_11	Bulk	Bulk
N13_F_12	Bulk	Bulk
N15_F_1	Bulk	Bulk
N15_F_2	Bulk	Bulk
N15_F_3	Bulk	Bulk
N15_F_4	Forest	NA
N15_F_5	Forest	NA
N15_F_6	Bulk	Bulk
N15_F_7	Forest	NA
N15_F_8	Forest	NA
N15_F_9	Forest	NA
N15_F_10	Forest	NA
N15_F_11	Bulk	Bulk
N15_F_12	Forest	NA
N15_F_13	Bulk	Bulk
N15_F_14	Bulk	Bulk
N15_F_15	Bulk	Bulk
N15_F_16	Bulk	Bulk
N15_F_17	Bulk	Bulk
N15_F_18	Bulk	Bulk
N15_F_19	Bulk	Bulk
N15_F_20	Forest	NA
N15_F_21	Forest	NA
N15_F_22	Forest	NA
N15_F_23	Forest	NA
N15_F_24	Forest	NA
N15_F_25	Forest	NA
N15_F_26	Forest	NA
N15_F_27	Forest	NA
N15_F_28	Forest	NA
N15_F_29	Forest	NA
N15_F_30	Forest	NA
N15_F_31	Bulk	Bulk
N15_F_32	Bulk	Bulk
N15_F_33	Bulk	Bulk
N15_F_34	Bulk	Bulk
N15_F_35	Bulk	Bulk
N15_F_36	Bulk	Bulk
N25_F_1	Cropland	Gramineae
N25_F_2	Cropland	Gramineae
N25_F_3	Cropland	Gramineae
N25_F_4	Cropland	Gramineae
N25_F_5	Cropland	Gramineae
N25_F_6	Cropland	Gramineae
N25_F_7	Cropland	Gramineae
N25_F_8	Cropland	Gramineae
N25_F_9	Bulk	Bulk
N25_F_10	Bulk	Bulk
N25_F_11	Bulk	Bulk
N25_F_12	Bulk	Bulk
N25_F_13	Bulk	Bulk
N25_F_14	Bulk	Bulk
N25_F_15	Bulk	Bulk
N25_F_16	Bulk	Bulk
N28_F_1	Forest	NA
N28_F_2	Bulk	Bulk
N28_F_3	Bulk	Bulk
N28_F_4	Forest	NA
N28_F_5	Forest	NA
N28_F_6	Bulk	Bulk
N28_F_7	Forest	NA
N28_F_8	Forest	NA
N28_F_9	Forest	NA
N28_F_10	Bulk	Bulk
N28_F_11	Bulk	Bulk
N28_F_12	Bulk	Bulk
N28_F_13	Forest	NA
N28_F_14	Bulk	Bulk
N28_F_15	Bulk	Bulk
N28_F_16	Bulk	Bulk
N28_F_17	Forest	NA
N28_F_18	Forest	NA
N33_F_1	Bulk	Bulk
N33_F_2	Bulk	Bulk
N33_F_3	Bulk	Bulk
N33_F_4	Bulk	Bulk
N33_F_5	Bulk	Bulk
N33_F_6	Bulk	Bulk
N33_F_7	Bulk	Bulk
N33_F_8	Bulk	Bulk
N33_F_9	Bulk	Bulk
N33_F_10	Bulk	Bulk
N33_F_11	Bulk	Bulk
N33_F_12	Bulk	Bulk
N33_F_13	Bulk	Bulk
N33_F_14	Bulk	Bulk
N33_F_15	Bulk	Bulk
N33_F_16	Bulk	Bulk
N33_F_17	Bulk	Bulk
N33_F_18	Bulk	Bulk
N33_F_19	Bulk	Bulk
N33_F_20	Bulk	Bulk
N33_F_21	Bulk	Bulk
N33_F_22	Bulk	Bulk
N33_F_23	Bulk	Bulk
N33_F_24	Cropland	Solanaceae
N33_F_25	Cropland	Solanaceae
N33_F_26	Cropland	Solanaceae
N33_F_27	Cropland	Solanaceae
N33_F_28	Cropland	Solanaceae
N33_F_29	Cropland	Solanaceae
N33_F_30	Cropland	Solanaceae
N33_F_31	Cropland	Solanaceae
N33_F_32	Cropland	Solanaceae
N33_F_33	Bulk	Bulk
N33_F_34	Bulk	Bulk
N33_F_35	Bulk	Bulk
N33_F_36	Cropland	Solanaceae
N33_F_37	Cropland	Solanaceae
N33_F_38	Cropland	Solanaceae
N33_F_39	Cropland	Solanaceae
N33_F_40	Cropland	Solanaceae
N33_F_41	Cropland	Solanaceae
N33_F_42	Cropland	Solanaceae
N33_F_43	Cropland	Solanaceae
N33_F_44	Cropland	Solanaceae
N33_F_45	Cropland	Solanaceae
N33_F_46	Bulk	Bulk
N33_F_47	Bulk	Bulk
N33_F_48	Bulk	Bulk
N33_F_49	Cropland	Solanaceae
N33_F_50	Cropland	Solanaceae
N33_F_51	Cropland	Solanaceae
N33_F_52	Cropland	Solanaceae
N45_F_7	Cropland	Solanaceae
N45_F_9	Cropland	Solanaceae
N45_F_13	Cropland	Solanaceae
N45_F_14	Cropland	Solanaceae
N45_F_16	Cropland	Solanaceae
N45_F_17	Cropland	Solanaceae
N45_F_18	Cropland	Solanaceae
N45_F_19	Cropland	Solanaceae
N45_F_20	Cropland	Solanaceae
N45_F_21	Cropland	Solanaceae
N45_F_22	Cropland	Solanaceae
N45_F_23	Cropland	Solanaceae
N45_F_24	Cropland	Solanaceae
N45_F_26	Cropland	Solanaceae
N45_F_27	Cropland	Solanaceae
N45_F_28	Cropland	Solanaceae
N45_F_29	Cropland	Solanaceae
N45_F_30	Cropland	Solanaceae
N45_F_31	Cropland	Solanaceae
N45_F_32	Cropland	Solanaceae
N46_F_1	Bulk	Bulk
N46_F_2	Bulk	Bulk
N46_F_3	Bulk	Bulk
N46_F_4	Bulk	Bulk
N46_F_5	Bulk	Bulk
N46_F_6	Bulk	NA
N46_F_7	Bulk	NA
N46_F_8	Bulk	NA
N46_F_9	Bulk	NA
N46_F_10	Bulk	NA
N46_F_11	Bulk	NA
N46_F_12	Bulk	NA
N46_F_13	Bulk	NA
N46_F_14	Bulk	NA
N46_F_15	Bulk	NA
N46_F_16	Bulk	NA
N46_F_17	Bulk	NA
N46_F_18	Bulk	Bulk
N46_F_19	Bulk	Bulk
N46_F_20	Bulk	Bulk
N46_F_21	Bulk	Bulk
N46_F_22	Bulk	NA
N46_F_23	Bulk	Bulk
N46_F_24	Bulk	NA
N46_F_25	Bulk	NA
N50_F_1	Cropland	Leguminosae
N50_F_2	Cropland	Leguminosae
N50_F_3	Cropland	Leguminosae
N50_F_4	Cropland	Leguminosae
N50_F_5	Cropland	Leguminosae
N50_F_6	Cropland	Leguminosae
N50_F_7	Bulk	Bulk
N50_F_8	Cropland	Leguminosae
N50_F_9	Cropland	Leguminosae
N50_F_10	Cropland	Leguminosae
N50_F_11	Bulk	Bulk
N50_F_12	Bulk	Bulk
N57_F_1	Forest	NA
N57_F_2	Forest	NA
N57_F_3	Forest	NA
N57_F_4	Forest	NA
N57_F_6	Forest	NA
N57_F_7	Bulk	Bulk
N57_F_9	Bulk	Bulk
N57_F_10	Bulk	Bulk
N57_F_11	Bulk	Bulk
N57_F_12	Bulk	Bulk
N66_F_1	Cropland	Leguminosae
N66_F_2	Cropland	Leguminosae
N66_F_3	Cropland	Leguminosae
N66_F_4	Cropland	Leguminosae
N66_F_6	Cropland	Leguminosae
N66_F_7	Cropland	Leguminosae
N66_F_8	Cropland	Leguminosae
N66_F_9	Cropland	Leguminosae
N66_F_10	Cropland	Leguminosae
N66_F_12	Cropland	Leguminosae
N66_F_13	Cropland	Leguminosae
N66_F_14	Cropland	Leguminosae
N66_F_15	Cropland	Leguminosae
N66_F_16	Cropland	Leguminosae
N66_F_17	Cropland	Leguminosae
N66_F_18	Cropland	Leguminosae
N66_F_19	Cropland	Leguminosae
N66_F_20	Cropland	Leguminosae
N66_F_21	Bulk	Bulk
N66_F_22	Bulk	Bulk
N66_F_23	Bulk	Bulk
N66_F_24	Bulk	Bulk
N73_F_10	Bulk	Bulk
N73_F_16	Bulk	Bulk
N73_F_17	Bulk	Bulk
N73_F_36	Bulk	Bulk
N73_F_39	Bulk	Bulk
N73_F_40	Bulk	Bulk
N73_F_44	Bulk	Bulk
N73_F_52	Bulk	Bulk
N73_F_56	Bulk	Bulk
N73_F_58	Bulk	Bulk
N76_F_1	Cropland	Gramineae
N76_F_2	Cropland	Gramineae
N76_F_3	Cropland	Gramineae
N76_F_4	Cropland	Gramineae
N76_F_5	Cropland	Gramineae
N76_F_6	Cropland	Gramineae
N76_F_7	Cropland	Gramineae
N76_F_8	Cropland	Gramineae
N76_F_9	Cropland	Gramineae
N76_F_10	Bulk	Bulk
N76_F_11	Bulk	Bulk
N76_F_12	Bulk	Bulk
N76_F_13	Bulk	Bulk
N76_F_14	Bulk	Bulk
N76_F_15	Bulk	Bulk
N76_F_16	Bulk	Bulk
N76_F_17	Cropland	Gramineae
N76_F_18	Bulk	Bulk
N76_F_19	Bulk	Bulk
N76_F_20	Bulk	Bulk
N76_F_21	Bulk	Bulk
N76_F_22	Bulk	Bulk
N76_F_23	Bulk	Bulk
N76_F_24	Bulk	Bulk
N76_F_25	Cropland	Gramineae
N76_F_26	Cropland	Gramineae
N76_F_27	Cropland	Gramineae
N76_F_28	Bulk	Bulk
N76_F_29	Cropland	Gramineae
N76_F_32	Cropland	Gramineae
N76_F_33	Cropland	Gramineae
N76_F_34	Cropland	Gramineae
N76_F_35	Cropland	Gramineae
N76_F_36	Cropland	Gramineae
N76_F_37	Cropland	Gramineae
N76_F_38	Cropland	Gramineae
N76_F_39	Cropland	Gramineae
N77_F_1	Bulk	Bulk
N77_F_2	Bulk	Bulk
N77_F_3	Bulk	Bulk
N77_F_4	Cropland	Leguminosae
N77_F_5	Cropland	Leguminosae
N77_F_6	Bulk	Bulk
N77_F_7	Bulk	Bulk
N77_F_8	Bulk	Bulk
N77_F_9	Bulk	Bulk
N77_F_10	Bulk	Bulk
N77_F_11	Bulk	Bulk
N77_F_12	Cropland	Leguminosae
N77_F_13	Cropland	Leguminosae
N77_F_14	Cropland	Leguminosae
N77_F_15	Cropland	Leguminosae
N77_F_16	Cropland	Leguminosae
N77_F_17	Cropland	Leguminosae
N77_F_18	Cropland	Leguminosae
N77_F_19	Bulk	Bulk
N77_F_20	Cropland	Leguminosae
N77_F_21	Bulk	Bulk
N77_F_22	Bulk	Bulk
N77_F_23	Cropland	Leguminosae
N77_F_24	Bulk	Bulk
N77_F_25	Bulk	Bulk
N77_F_26	Bulk	Bulk
N77_F_27	Bulk	Bulk
N77_F_28	Cropland	Leguminosae
N77_F_29	Cropland	Leguminosae
N77_F_30	Cropland	Leguminosae
N77_F_31	Cropland	Leguminosae
N77_F_32	Cropland	Leguminosae
N81_F_6	Cropland	Gramineae
N81_F_11	Cropland	Gramineae
N81_F_12	Cropland	Gramineae
N81_F_17	Bulk	Bulk
N81_F_21	Cropland	Gramineae
N81_F_23	Cropland	Gramineae
N81_F_33	Cropland	Gramineae
N88_F_229	Bulk	Bulk
N88_F_230	Bulk	Bulk
N88_F_231	Bulk	Bulk
N88_F_232	Bulk	Bulk
N98_F_1	Bulk	Bulk
N98_F_2	Cropland	Gramineae
N98_F_4	Cropland	Gramineae
N98_F_5	Cropland	Gramineae
N98_F_6	Cropland	Gramineae
N98_F_7	Cropland	Gramineae
N98_F_8	Cropland	Gramineae
N98_F_9	Cropland	Gramineae
N98_F_10	Bulk	Bulk
N98_F_11	Bulk	Bulk
N98_F_12	Bulk	Bulk
N98_F_13	Bulk	Bulk
N98_F_14	Cropland	Gramineae
N98_F_15	Cropland	Gramineae
N98_F_16	Cropland	Gramineae
N98_F_17	Cropland	Gramineae
N98_F_18	Cropland	Gramineae
N98_F_19	Cropland	Gramineae
N98_F_20	Cropland	Gramineae
N98_F_21	Cropland	Gramineae
N98_F_22	Cropland	Gramineae
N98_F_23	Bulk	Bulk
N98_F_24	Bulk	Bulk
N100_F_1	Bulk	Bulk
N100_F_2	Forest	NA
N100_F_3	Forest	NA
N100_F_4	Forest	NA
N100_F_5	Bulk	Bulk
N100_F_6	Bulk	Bulk
N100_F_7	Bulk	Bulk
N100_F_8	Forest	NA
N100_F_9	Bulk	Bulk
N100_F_10	Bulk	Bulk
N100_F_11	Bulk	Bulk
N100_F_12	Forest	NA
N100_F_13	Forest	NA
N100_F_14	Forest	NA
N100_F_15	Bulk	Bulk
N100_F_16	Bulk	Bulk
N100_F_17	Forest	NA
N100_F_18	Forest	NA
N103_F_1	Forest	NA
N103_F_2	Forest	NA
N103_F_3	Forest	NA
N103_F_4	Forest	NA
N103_F_5	Forest	NA
N103_F_6	Forest	NA
N103_F_7	Forest	NA
N103_F_8	Forest	NA
N103_F_9	Forest	NA
N103_F_10	Forest	NA
N103_F_11	Forest	NA
N103_F_12	Forest	NA
N103_F_13	Forest	NA
N103_F_14	Bulk	Bulk
N103_F_15	Bulk	Bulk
N103_F_16	Bulk	Bulk
N103_F_17	Bulk	Bulk
N103_F_18	Bulk	Bulk
N103_F_19	Bulk	Bulk
N103_F_20	Bulk	Bulk
N103_F_21	Bulk	Bulk
N103_F_22	Bulk	Bulk
N103_F_23	Bulk	Bulk
N103_F_24	Bulk	Bulk
N103_F_25	Bulk	Bulk
N103_F_26	Bulk	Bulk
N103_F_27	Forest	NA
N103_F_28	Forest	NA
N103_F_29	Forest	NA
N103_F_30	Forest	NA
N103_F_31	Forest	NA
N103_F_32	Forest	NA
N103_F_33	Forest	NA
N103_F_34	Forest	NA
N103_F_35	Forest	NA
N103_F_36	Forest	NA
N103_F_37	Forest	NA
N103_F_38	Forest	NA
N103_F_39	Bulk	Bulk
N103_F_40	Bulk	Bulk
N103_F_41	Bulk	Bulk
N103_F_42	Bulk	Bulk
N103_F_43	Bulk	Bulk
N103_F_44	Bulk	Bulk
N103_F_45	Bulk	Bulk
N103_F_46	Bulk	Bulk
N103_F_47	Bulk	Bulk
N103_F_48	Bulk	Bulk
N105_F_1	Cropland	Leguminosae
N105_F_2	Cropland	Leguminosae
N105_F_3	Cropland	Leguminosae
N105_F_4	Cropland	Leguminosae
N105_F_5	Cropland	Leguminosae
N105_F_6	Cropland	Leguminosae
N105_F_7	Cropland	Leguminosae
N105_F_8	Cropland	Leguminosae
N105_F_9	Cropland	Leguminosae
N105_F_10	Cropland	Leguminosae
N105_F_11	Cropland	Leguminosae
N105_F_12	Cropland	Leguminosae
N105_F_13	Cropland	Leguminosae
N105_F_14	Cropland	Leguminosae
N105_F_15	Cropland	Leguminosae
N105_F_16	Cropland	Leguminosae
N105_F_17	Cropland	Leguminosae
N105_F_18	Cropland	Leguminosae
N105_F_19	Bulk	Bulk
N105_F_20	Bulk	Bulk
N105_F_21	Bulk	Bulk
N105_F_22	Bulk	Bulk
N105_F_23	Bulk	Bulk
N105_F_24	Bulk	Bulk
N105_F_25	Bulk	Bulk
N105_F_26	Bulk	Bulk
N105_F_27	Bulk	Bulk
N105_F_28	Bulk	Bulk
N105_F_29	Bulk	Bulk
N105_F_30	Bulk	Bulk
N105_F_31	Bulk	Bulk
N105_F_32	Bulk	Bulk
N105_F_33	Bulk	Bulk
N105_F_34	Bulk	Bulk
N105_F_35	Bulk	Bulk
N105_F_36	Bulk	Bulk
N109_F_1	Bulk	Bulk
N109_F_2	Bulk	Bulk
N109_F_3	Bulk	Bulk
N109_F_4	Cropland	Leguminosae
N109_F_5	Cropland	Leguminosae
N109_F_6	Cropland	Leguminosae
N109_F_7	Cropland	Leguminosae
N109_F_8	Cropland	Leguminosae
N109_F_9	Bulk	Bulk
N109_F_10	Cropland	Leguminosae
N109_F_11	Cropland	Leguminosae
N109_F_12	Cropland	Leguminosae
N109_F_13	Bulk	Bulk
N109_F_14	Cropland	Leguminosae
N109_F_15	Cropland	Leguminosae
N109_F_16	Cropland	Leguminosae
N109_F_17	Bulk	Bulk
N109_F_18	Bulk	Bulk
N109_F_19	Bulk	Bulk
N109_F_22	Bulk	Bulk
N109_F_23	Bulk	Bulk
N109_F_24	Bulk	Bulk
N109_F_25	Bulk	Bulk
N109_F_26	Bulk	Bulk
N109_F_27	Bulk	Bulk
N109_F_28	Bulk	Bulk
N109_F_29	Cropland	Leguminosae
N109_F_30	Cropland	Leguminosae
N109_F_31	Cropland	Leguminosae
N109_F_32	Cropland	Leguminosae
N109_F_33	Cropland	Leguminosae
N109_F_34	Cropland	Leguminosae
N109_F_35	Cropland	Leguminosae
N109_F_36	Cropland	Leguminosae
N109_F_37	Cropland	Leguminosae
N109_F_38	Cropland	Leguminosae
N109_F_39	Cropland	Leguminosae
N109_F_40	Cropland	Leguminosae
N109_F_41	Cropland	Leguminosae
N109_F_42	Bulk	Bulk
N109_F_43	Bulk	Bulk
N109_F_44	Bulk	Bulk
N109_F_45	Bulk	Bulk
N109_F_46	Bulk	Bulk
N109_F_48	Bulk	Bulk
N112_F_1	Bulk	Bulk
N112_F_2	Bulk	Bulk
N112_F_3	Bulk	Bulk
N112_F_4	Bulk	Bulk
N112_F_7	Bulk	Bulk
N112_F_10	Bulk	Bulk
N112_F_11	Cropland	Gramineae
N112_F_12	Cropland	Gramineae
N112_F_13	Cropland	Gramineae
N112_F_14	Cropland	Gramineae
N112_F_15	Cropland	Gramineae
N112_F_16	Cropland	Gramineae
N112_F_17	Cropland	Gramineae
N112_F_18	Cropland	Gramineae
N112_F_19	Bulk	Bulk
N112_F_20	Cropland	Gramineae
N112_F_21	Cropland	Gramineae
N112_F_22	Cropland	Gramineae
N112_F_23	Cropland	Gramineae
N112_F_24	Cropland	Gramineae
N112_F_25	Cropland	Gramineae
N112_F_26	Cropland	Gramineae
N112_F_27	Cropland	Gramineae
N112_F_28	Cropland	Gramineae
N112_F_29	Cropland	Gramineae
N112_F_30	Cropland	Gramineae
N112_F_31	Cropland	Gramineae
N112_F_32	Cropland	Gramineae
N112_F_33	Bulk	Bulk
N112_F_34	Cropland	Gramineae
N112_F_35	Cropland	Gramineae
N112_F_36	Cropland	Gramineae
N112_F_37	Cropland	Gramineae
N112_F_39	Bulk	Bulk
N112_F_40	Bulk	Bulk
N112_F_41	Bulk	Bulk
N112_F_42	Bulk	Bulk
N112_F_43	Bulk	Bulk
N112_F_44	Bulk	Bulk
N112_F_45	Bulk	Bulk
N112_F_46	Bulk	Bulk
N112_F_47	Bulk	Bulk
N112_F_48	Bulk	Bulk
N112_F_49	Bulk	Bulk
N112_F_50	Bulk	Bulk
N112_F_51	Bulk	Bulk
N112_F_52	Bulk	Bulk
N112_F_53	Bulk	Bulk
N112_F_54	Bulk	Bulk
N112_F_55	Bulk	Bulk
N112_F_56	Bulk	Bulk
N112_F_57	Cropland	Gramineae
N112_F_58	Cropland	Gramineae
N112_F_59	Cropland	Gramineae
N112_F_60	Cropland	Gramineae
N112_F_61	Bulk	NA
N112_F_62	Bulk	Bulk
N112_F_63	Cropland	Gramineae
N112_F_64	Cropland	Gramineae
N112_F_65	Cropland	Gramineae
N112_F_66	Cropland	Gramineae
N112_F_67	Cropland	Gramineae
N112_F_68	Cropland	Gramineae
N112_F_69	Cropland	Gramineae
N112_F_70	Cropland	Gramineae
N112_F_71	Bulk	Bulk
N112_F_72	Cropland	Gramineae
N112_F_74	Bulk	Bulk
N112_F_75	Cropland	Gramineae
N112_F_76	Cropland	Gramineae
N112_F_77	Cropland	Gramineae
N112_F_78	Cropland	Gramineae
N112_F_79	Bulk	Bulk
N112_F_80	Bulk	Bulk
N112_F_81	Bulk	Bulk
N112_F_82	Bulk	Bulk
N112_F_83	Bulk	Bulk
N112_F_84	Bulk	Bulk
N112_F_85	Bulk	Bulk
N112_F_86	Bulk	Bulk
N112_F_87	Bulk	Bulk
N112_F_88	Bulk	Bulk
N112_F_89	Bulk	Bulk
N119_F_1	Bulk	Bulk
N119_F_2	Bulk	Bulk
N119_F_5	Bulk	Bulk
N119_F_6	Bulk	Bulk
N119_F_7	Bulk	Bulk
N119_F_8	Bulk	Bulk
N119_F_11	Forest	NA
N119_F_12	Forest	NA
N119_F_14	Forest	NA
N119_F_16	Bulk	Bulk
N119_F_19	Bulk	Bulk
N119_F_20	Bulk	Bulk
N119_F_22	Bulk	Bulk
N119_F_24	Bulk	Bulk
N119_F_26	Bulk	Bulk
N119_F_29	Bulk	Bulk
N119_F_32	Forest	NA
N119_F_34	Forest	NA
N119_F_35	Forest	NA
N119_F_40	Bulk	Bulk
N119_F_41	Bulk	Bulk
N119_F_46	Bulk	Bulk
N119_F_47	Bulk	Bulk
N119_F_48	Bulk	Bulk
N119_F_55	Forest	NA
N119_F_60	Forest	NA
N119_F_63	Forest	NA
N119_F_65	Forest	NA
N119_F_75	Forest	NA
N119_F_76	Bulk	Bulk
N119_F_77	Bulk	Bulk
N119_F_79	Bulk	Bulk
N120_F_1	Bulk	Bulk
N120_F_2	Bulk	Bulk
N120_F_3	Bulk	Bulk
N120_F_4	Bulk	Bulk
N120_F_5	Bulk	Bulk
N120_F_6	Bulk	Bulk
N120_F_7	Bulk	Bulk
N120_F_8	Bulk	Bulk
N120_F_9	Bulk	Bulk
N120_F_10	Bulk	Bulk
N120_F_11	Bulk	Bulk
N120_F_12	Bulk	Bulk
N120_F_13	Bulk	Bulk
N120_F_14	Bulk	Bulk
N120_F_15	Bulk	Bulk
N120_F_16	Bulk	Bulk
N120_F_17	Bulk	Bulk
N120_F_18	Bulk	Bulk
N120_F_19	Bulk	Bulk
N120_F_20	Bulk	Bulk
N120_F_26	Bulk	Bulk
N120_F_27	Bulk	Bulk
N120_F_28	Bulk	Bulk
N120_F_29	Bulk	Bulk
N120_F_31	Bulk	Bulk
N120_F_33	Bulk	Bulk
N120_F_34	Bulk	Bulk
N120_F_36	Bulk	Bulk
N120_F_37	Bulk	Bulk
N120_F_38	Bulk	Bulk
N120_F_39	Bulk	Bulk
N120_F_40	Bulk	Bulk
N120_F_41	Bulk	Bulk
N120_F_42	Bulk	Bulk
N120_F_43	Bulk	Bulk
N120_F_44	Bulk	Bulk
N120_F_45	Bulk	Bulk
N120_F_46	Bulk	Bulk
N120_F_47	Bulk	Bulk
N120_F_48	Bulk	Bulk
N120_F_49	Bulk	Bulk
N120_F_50	Bulk	Bulk
N120_F_51	Bulk	Bulk
N120_F_52	Bulk	Bulk
N120_F_53	Bulk	Bulk
N120_F_54	Bulk	Bulk
N120_F_55	Bulk	Bulk
N120_F_57	Cropland	Gramineae
N120_F_58	Cropland	Gramineae
N120_F_59	Cropland	Gramineae
N120_F_60	Cropland	Gramineae
N120_F_61	Bulk	Bulk
N120_F_62	Cropland	Gramineae
N120_F_63	Cropland	Gramineae
N120_F_64	Cropland	Gramineae
N120_F_65	Cropland	Gramineae
N120_F_66	Cropland	Gramineae
N120_F_67	Cropland	Gramineae
N120_F_68	Cropland	Gramineae
N120_F_69	Cropland	Gramineae
N120_F_70	Cropland	Gramineae
N120_F_71	Cropland	Gramineae
N120_F_72	Bulk	Bulk
N120_F_73	Cropland	Gramineae
N120_F_74	Cropland	Gramineae
N120_F_75	Cropland	Gramineae
N120_F_76	Cropland	Gramineae
N120_F_77	Cropland	Gramineae
N120_F_78	Cropland	Gramineae
N120_F_79	Cropland	Gramineae
N120_F_80	Cropland	Gramineae
N120_F_82	Cropland	Gramineae
N120_F_83	Bulk	Bulk
N120_F_84	Cropland	Gramineae
N120_F_85	Cropland	Gramineae
N120_F_86	Cropland	Gramineae
N120_F_87	Cropland	Gramineae
N120_F_88	Bulk	Bulk
N120_F_89	Bulk	Bulk
N120_F_90	Bulk	Bulk
N120_F_92	Bulk	Bulk
N120_F_93	Bulk	Bulk
N120_F_94	Bulk	Bulk
N120_F_96	Cropland	Gramineae
N120_F_98	Bulk	Bulk
N120_F_99	Bulk	Bulk
N120_F_100	Bulk	Bulk
N120_F_101	Bulk	Bulk
N120_F_102	Bulk	Bulk
N120_F_103	Bulk	Bulk
N120_F_104	Bulk	Bulk
N120_F_105	Bulk	Bulk
N120_F_106	Bulk	Bulk
N120_F_107	Cropland	Gramineae
N120_F_108	Bulk	Bulk
N120_F_110	Bulk	Bulk
N120_F_111	Bulk	Bulk
N120_F_112	Bulk	Bulk
N120_F_113	Bulk	Bulk
N120_F_114	Bulk	Bulk
N120_F_115	Bulk	Bulk
N120_F_116	Bulk	Bulk
N120_F_117	Bulk	Bulk
N120_F_118	Cropland	Gramineae
N120_F_120	Bulk	Bulk
N120_F_121	Bulk	Bulk
N120_F_122	Bulk	Bulk
N120_F_123	Cropland	Gramineae
N120_F_124	Cropland	Gramineae
N120_F_125	Cropland	Gramineae
N120_F_126	Cropland	Gramineae
N120_F_128	Cropland	Gramineae
N120_F_129	Cropland	Gramineae
N120_F_130	Cropland	Gramineae
N120_F_131	Cropland	Gramineae
N120_F_132	Cropland	Gramineae
N120_F_133	Cropland	Gramineae
N120_F_134	Bulk	Bulk
N120_F_135	Bulk	Bulk
N120_F_136	Bulk	Bulk
N120_F_137	Bulk	Bulk
N120_F_138	Bulk	Bulk
N120_F_139	Cropland	Gramineae
N120_F_140	Cropland	Gramineae
N120_F_141	Cropland	Gramineae
N120_F_142	Cropland	Gramineae
N120_F_143	Cropland	Gramineae
N120_F_144	Cropland	Gramineae
N120_F_145	Cropland	Gramineae
N120_F_146	Cropland	Gramineae
N120_F_147	Cropland	Gramineae
N120_F_148	Cropland	Gramineae
N120_F_149	Cropland	Gramineae
N120_F_150	Cropland	Gramineae
N120_F_151	Cropland	Gramineae
N120_F_153	Cropland	Gramineae
N120_F_154	Bulk	Bulk
N120_F_155	Bulk	Bulk
N120_F_156	Bulk	Bulk
N120_F_157	Bulk	Bulk
N120_F_158	Bulk	Bulk
N120_F_159	Bulk	Bulk
N120_F_160	Bulk	Bulk
N120_F_161	Bulk	Bulk
N120_F_162	Bulk	Bulk
N120_F_163	Bulk	Bulk
N120_F_164	Cropland	Gramineae
N120_F_165	Bulk	Bulk
N120_F_166	Bulk	Bulk
N120_F_167	Bulk	Bulk
N120_F_168	Bulk	Bulk
N120_F_169	Bulk	Bulk
N120_F_170	Bulk	Bulk
N120_F_171	Bulk	Bulk
N120_F_172	Bulk	Bulk
N120_F_174	Bulk	Bulk
N120_F_175	Cropland	Gramineae
N120_F_176	Bulk	Bulk
N120_F_177	Bulk	Bulk
N120_F_178	Bulk	Bulk
N120_F_179	Bulk	Bulk
N120_F_180	Cropland	Gramineae
N120_F_181	Cropland	Gramineae
N120_F_182	Cropland	Gramineae
N120_F_183	Cropland	Gramineae
N120_F_184	Cropland	Gramineae
N120_F_185	Bulk	Bulk
N120_F_186	Bulk	Bulk
N120_F_187	Bulk	Bulk
N120_F_188	Bulk	Bulk
N120_F_189	Bulk	Bulk
N120_F_190	Bulk	Bulk
N120_F_192	Bulk	Bulk
N120_F_193	Bulk	Bulk
N120_F_194	Bulk	Bulk
N120_F_195	Bulk	Bulk
N120_F_196	Bulk	Bulk
N120_F_197	Bulk	Bulk
N120_F_199	Bulk	Bulk
N120_F_201	Bulk	Bulk
N120_F_202	Bulk	Bulk
N120_F_203	Bulk	Bulk
N120_F_204	Bulk	Bulk
N120_F_205	Bulk	Bulk
N120_F_206	Bulk	Bulk
N120_F_207	Bulk	Bulk
N120_F_208	Bulk	Bulk
N120_F_209	Bulk	Bulk
N120_F_210	Bulk	Bulk
N120_F_211	Bulk	Bulk
N120_F_212	Bulk	Bulk
N120_F_213	Bulk	Bulk
N120_F_214	Bulk	Bulk
N120_F_215	Bulk	Bulk
N120_F_216	Bulk	Bulk
N120_F_217	Bulk	Bulk
N120_F_218	Bulk	Bulk
N120_F_220	Cropland	Gramineae
N120_F_221	Bulk	Bulk
N120_F_222	Cropland	Gramineae
N120_F_223	Cropland	Gramineae
N120_F_225	Cropland	Gramineae
N120_F_226	Bulk	Bulk
N120_F_227	Bulk	Bulk
N120_F_228	Bulk	Bulk
N120_F_229	Bulk	Bulk
N120_F_230	Bulk	Bulk
N120_F_234	Cropland	Gramineae
N120_F_236	Cropland	Gramineae
N120_F_238	Cropland	Gramineae
N120_F_241	Cropland	Gramineae
N120_F_245	Cropland	Gramineae
N120_F_247	Cropland	Gramineae
N120_F_248	Cropland	Gramineae
N120_F_249	Cropland	Gramineae
N120_F_250	Cropland	Gramineae
N120_F_251	Cropland	Gramineae
N120_F_252	Cropland	Gramineae
N120_F_253	Cropland	Gramineae
N120_F_254	Cropland	Gramineae
N120_F_255	Cropland	Gramineae
N120_F_256	Cropland	Gramineae
N120_F_257	Cropland	Gramineae
N120_F_258	Cropland	Gramineae
N120_F_259	Cropland	Gramineae
N120_F_260	Cropland	Gramineae
N120_F_261	Cropland	Gramineae
N120_F_262	Cropland	Gramineae
N120_F_264	Cropland	Gramineae
N120_F_265	Cropland	Gramineae
N120_F_266	Cropland	Gramineae
N120_F_267	Cropland	Gramineae
N120_F_268	Cropland	Gramineae
N120_F_269	Cropland	Gramineae
N120_F_270	Cropland	Gramineae
N120_F_271	Cropland	Gramineae
N120_F_272	Cropland	Gramineae
N120_F_273	Cropland	Gramineae
N120_F_274	Cropland	Gramineae
N120_F_275	Cropland	Gramineae
N120_F_276	Cropland	Gramineae
N120_F_277	Bulk	Bulk
N120_F_278	Bulk	Bulk
N120_F_279	Bulk	Bulk
N120_F_280	Cropland	Gramineae
N120_F_281	Bulk	Bulk
N120_F_282	Bulk	Bulk
N120_F_283	Bulk	Bulk
N120_F_284	Bulk	Bulk
N120_F_285	Bulk	Bulk
N120_F_286	Bulk	Bulk
N120_F_287	Bulk	Bulk
N120_F_288	Bulk	Bulk
N120_F_289	Bulk	Bulk
N120_F_290	Bulk	Bulk
N120_F_291	Cropland	Gramineae
N120_F_292	Bulk	Bulk
N120_F_293	Bulk	Bulk
N120_F_294	Bulk	Bulk
N120_F_295	Bulk	Bulk
N120_F_296	Bulk	Bulk
N120_F_297	Bulk	Bulk
N120_F_298	Bulk	Bulk
N120_F_299	Bulk	Bulk
N120_F_300	Bulk	Bulk
N120_F_301	Bulk	Bulk
N120_F_302	Cropland	Gramineae
N120_F_303	Bulk	Bulk
N120_F_304	Bulk	Bulk
N120_F_305	Bulk	Bulk
N120_F_306	Bulk	Bulk
N120_F_307	Bulk	Bulk
N120_F_308	Bulk	Bulk
N120_F_309	Bulk	Bulk
N120_F_310	Bulk	Bulk
N120_F_312	Bulk	Bulk
N120_F_313	Cropland	Gramineae
N120_F_314	Bulk	Bulk
N120_F_315	Bulk	Bulk
N120_F_316	Bulk	Bulk
N120_F_317	Bulk	Bulk
N120_F_318	Bulk	Bulk
N120_F_319	Bulk	Bulk
N120_F_320	Bulk	Bulk
N120_F_321	Bulk	Bulk
N120_F_322	Bulk	Bulk
N120_F_323	Cropland	Gramineae
N120_F_324	Cropland	Gramineae
N120_F_325	Cropland	Gramineae
N120_F_326	Bulk	Bulk
N120_F_328	Cropland	Gramineae
N120_F_329	Cropland	Gramineae
N120_F_330	Cropland	Gramineae
N120_F_331	Cropland	Gramineae
N120_F_332	Cropland	Gramineae
N120_F_333	Cropland	Gramineae
N120_F_334	Cropland	Gramineae
N120_F_336	Cropland	Gramineae
N120_F_337	Bulk	Bulk
N120_F_338	Cropland	Gramineae
N120_F_339	Cropland	Gramineae
N120_F_340	Cropland	Gramineae
N120_F_341	Cropland	Gramineae
N120_F_342	Cropland	Gramineae
N120_F_343	Cropland	Gramineae
N120_F_344	Cropland	Gramineae
N120_F_345	Cropland	Gramineae
N120_F_346	Cropland	Gramineae
N120_F_347	Cropland	Gramineae
N120_F_348	Bulk	Bulk
N120_F_349	Cropland	Gramineae
N120_F_350	Cropland	Gramineae
N120_F_351	Cropland	Gramineae
N120_F_352	Cropland	Gramineae
N120_F_353	Cropland	Gramineae
N120_F_354	Cropland	Gramineae
N120_F_355	Cropland	Gramineae
N120_F_356	Cropland	Gramineae
N120_F_358	Cropland	Gramineae
N120_F_359	Bulk	Bulk
N120_F_360	Cropland	Gramineae
N120_F_361	Cropland	Gramineae
N120_F_362	Cropland	Gramineae
N120_F_363	Cropland	Gramineae
N120_F_364	Bulk	Bulk
N120_F_365	Bulk	Bulk
N120_F_366	Cropland	Gramineae
N120_F_367	Cropland	Gramineae
N120_F_368	Cropland	Gramineae
N120_F_369	Bulk	Bulk
N120_F_370	Bulk	Bulk
N120_F_371	Bulk	Bulk
N120_F_372	Bulk	Bulk
N120_F_373	Bulk	Bulk
N120_F_374	Bulk	Bulk
N120_F_375	Bulk	Bulk
N120_F_376	Bulk	Bulk
N120_F_377	Bulk	Bulk
N120_F_378	Bulk	Bulk
N120_F_379	Bulk	Bulk
N120_F_380	Bulk	Bulk
N120_F_381	Bulk	Bulk
N120_F_382	Bulk	Bulk
N120_F_384	Bulk	Bulk
N120_F_385	Bulk	Bulk
N120_F_387	Bulk	Bulk
N120_F_388	Bulk	Bulk
N120_F_389	Bulk	Bulk
N120_F_390	Bulk	Bulk
N120_F_391	Bulk	Bulk
N120_F_392	Bulk	Bulk
N120_F_393	Bulk	Bulk
N120_F_394	Bulk	Bulk
N120_F_395	Bulk	Bulk
N120_F_396	Bulk	Bulk
N120_F_397	Bulk	Bulk
N120_F_398	Bulk	Bulk
N120_F_399	Bulk	Bulk
N120_F_401	Bulk	Bulk
N120_F_402	Bulk	Bulk
N120_F_404	Bulk	Bulk
N120_F_405	Bulk	Bulk
N120_F_406	Bulk	Bulk
N120_F_407	Bulk	Bulk
N120_F_408	Bulk	Bulk
N120_F_409	Bulk	Bulk
N120_F_410	Bulk	Bulk
N120_F_411	Bulk	Bulk
N120_F_412	Bulk	Bulk
N120_F_414	Bulk	Bulk
N120_F_415	Cropland	Gramineae
N120_F_416	Cropland	Gramineae
N120_F_417	Cropland	Gramineae
N120_F_418	Bulk	Bulk
N120_F_419	Cropland	Gramineae
N120_F_420	Cropland	Gramineae
N120_F_421	Cropland	Gramineae
N120_F_422	Cropland	Gramineae
N120_F_423	Cropland	Gramineae
N120_F_424	Cropland	Gramineae
N120_F_425	Cropland	Gramineae
N120_F_426	Cropland	Gramineae
N120_F_427	Cropland	Gramineae
N120_F_428	Cropland	Gramineae
N120_F_429	Bulk	Bulk
N120_F_430	Cropland	Gramineae
N120_F_431	Cropland	Gramineae
N120_F_432	Cropland	Gramineae
N120_F_433	Cropland	Gramineae
N120_F_434	Cropland	Gramineae
N120_F_435	Cropland	Gramineae
N120_F_436	Cropland	Gramineae
N120_F_437	Cropland	Gramineae
N120_F_438	Cropland	Gramineae
N120_F_439	Cropland	Gramineae
N120_F_440	Cropland	Gramineae
N120_F_441	Cropland	Gramineae
N120_F_442	Cropland	Gramineae
N120_F_443	Cropland	Gramineae
N120_F_444	Cropland	Gramineae
N120_F_445	Cropland	Gramineae
N120_F_446	Cropland	Gramineae
N120_F_447	Cropland	Gramineae
N120_F_448	Cropland	Gramineae
N120_F_450	Cropland	Gramineae
N120_F_451	Cropland	Gramineae
N120_F_452	Cropland	Gramineae
N120_F_453	Cropland	Gramineae
N120_F_454	Cropland	Gramineae
N120_F_455	Cropland	Gramineae
N120_F_456	Cropland	Gramineae
N121_F_1	Bulk	Bulk
N121_F_2	Bulk	Bulk
N121_F_3	Bulk	Bulk
N121_F_4	Bulk	Bulk
N121_F_5	Bulk	Bulk
N121_F_6	Bulk	Bulk
N121_F_7	Bulk	Bulk
N121_F_8	Bulk	Bulk
N121_F_9	Cropland	Vitaceae
N121_F_10	Cropland	Vitaceae
N121_F_11	Bulk	Bulk
N121_F_12	Bulk	Bulk
N121_F_13	Cropland	Vitaceae
N121_F_14	Cropland	Vitaceae
N121_F_15	Cropland	Vitaceae
N121_F_16	Cropland	Vitaceae
N121_F_17	Cropland	Vitaceae
N121_F_18	Cropland	Vitaceae
N121_F_19	Bulk	Bulk
N121_F_20	Bulk	Bulk
N121_F_21	Bulk	Bulk
N121_F_22	Bulk	Bulk
N121_F_23	Bulk	Bulk
N121_F_24	Bulk	Bulk
N121_F_25	Bulk	Bulk
N121_F_26	Bulk	Bulk
N121_F_27	Bulk	Bulk
N121_F_28	Cropland	Vitaceae
N121_F_29	Cropland	Vitaceae
N121_F_30	Cropland	Vitaceae
N121_F_31	Cropland	Vitaceae
N121_F_32	Cropland	Vitaceae
N121_F_33	Cropland	Vitaceae
N121_F_34	Cropland	Vitaceae
N121_F_35	Cropland	Vitaceae
N121_F_36	Cropland	Vitaceae
N121_F_37	Cropland	Vitaceae
N121_F_38	Cropland	Vitaceae
N121_F_39	Bulk	Bulk
N121_F_40	Cropland	Vitaceae
N124_F_1	Forest	Cuculidae
N124_F_2	Forest	Cuculidae
N124_F_3	Forest	Cuculidae
N124_F_4	Forest	Cuculidae
N124_F_5	Forest	Cuculidae
N124_F_6	Forest	Cuculidae
N124_F_7	Forest	Cuculidae
N124_F_8	Forest	Cuculidae
N124_F_9	Forest	Cuculidae
N124_F_10	Forest	Cuculidae
N124_F_11	Forest	Cuculidae
N124_F_12	Forest	Cuculidae
N124_F_13	Forest	Cuculidae
N124_F_14	Forest	Cuculidae
N124_F_15	Forest	Cuculidae
N125_F_1	Bulk	Bulk
N125_F_2	Cropland	Leguminosae
N125_F_3	Bulk	Bulk
N125_F_4	Cropland	Leguminosae
N125_F_5	Cropland	Leguminosae
N125_F_6	Bulk	Bulk
N125_F_7	Cropland	Leguminosae
N125_F_8	Bulk	Bulk
N125_F_9	Cropland	Leguminosae
N125_F_10	Cropland	Leguminosae
N125_F_11	Bulk	Bulk
N125_F_12	Cropland	Leguminosae
N125_F_13	Cropland	Leguminosae
N125_F_14	Cropland	Leguminosae
N125_F_15	Cropland	Leguminosae
N125_F_16	Cropland	Leguminosae
N125_F_17	Cropland	Leguminosae
N125_F_18	Cropland	Leguminosae
N125_F_19	Cropland	Leguminosae
N125_F_21	Cropland	Leguminosae
N125_F_23	Cropland	Leguminosae
N125_F_24	Cropland	Leguminosae
N125_F_25	Cropland	Leguminosae
N125_F_26	Cropland	Leguminosae
N125_F_27	Cropland	Leguminosae
N125_F_28	Bulk	Bulk
N125_F_29	Bulk	Bulk
N125_F_30	Bulk	Bulk
N125_F_31	Bulk	Bulk
N125_F_32	Cropland	Leguminosae
N125_F_33	Cropland	Leguminosae
N125_F_34	Cropland	Leguminosae
N125_F_35	Cropland	Leguminosae
N125_F_36	Cropland	Leguminosae
N125_F_37	Cropland	Leguminosae
N125_F_38	Cropland	Leguminosae
N125_F_39	Bulk	Bulk
N125_F_40	Bulk	Bulk
N125_F_41	Cropland	Leguminosae
N125_F_42	Bulk	Bulk
N125_F_43	Cropland	Leguminosae
N125_F_44	Cropland	Leguminosae
N125_F_46	Bulk	Bulk
N125_F_49	Bulk	Bulk
N125_F_50	Bulk	Bulk
N125_F_51	Bulk	Bulk
N125_F_52	Bulk	Bulk
N125_F_53	Bulk	Bulk
N125_F_54	Bulk	Bulk
N125_F_55	Bulk	Bulk
N125_F_56	Cropland	Leguminosae
N125_F_57	Cropland	Leguminosae
N125_F_58	Cropland	Leguminosae
N125_F_59	Bulk	Bulk
N125_F_60	Bulk	Bulk
N125_F_61	Bulk	Bulk
N125_F_62	Bulk	Bulk
N125_F_63	Bulk	Bulk
N125_F_64	Bulk	Bulk
N125_F_65	Bulk	Bulk
N125_F_66	Bulk	Bulk
N125_F_67	Bulk	Bulk
N125_F_68	Bulk	Bulk
N125_F_69	Cropland	Leguminosae
N125_F_70	Cropland	Leguminosae
N125_F_71	Cropland	Leguminosae
N125_F_72	Cropland	Leguminosae
N125_F_73	Cropland	Leguminosae
N125_F_74	Cropland	Leguminosae
N125_F_75	Cropland	Leguminosae
N125_F_76	Cropland	Leguminosae
N125_F_77	Bulk	Bulk
N125_F_78	Bulk	Bulk
N125_F_79	Bulk	Bulk
N125_F_80	Bulk	Bulk
N125_F_81	Bulk	Bulk
N125_F_82	Bulk	Bulk
N125_F_83	Bulk	Bulk
N125_F_84	Bulk	Bulk
N125_F_85	Cropland	Leguminosae
N125_F_86	Bulk	Bulk
N125_F_87	Cropland	Leguminosae
N125_F_88	Cropland	Leguminosae
N125_F_89	Bulk	Bulk
N125_F_90	Bulk	Bulk
N125_F_91	Bulk	Bulk
N125_F_92	Bulk	Bulk
N125_F_93	Bulk	Bulk
N125_F_94	Bulk	Bulk
N125_F_95	Bulk	Bulk
N125_F_96	Bulk	Bulk
N125_F_97	Bulk	Bulk
N125_F_98	Bulk	Bulk
N125_F_99	Cropland	Leguminosae
N125_F_100	Bulk	Bulk
N125_F_101	Cropland	Leguminosae
N125_F_102	Bulk	Bulk
N125_F_103	Cropland	Leguminosae
N125_F_104	Cropland	Leguminosae
N125_F_105	Cropland	Leguminosae
N125_F_106	Cropland	Leguminosae
N126_F_1	Bulk	Bulk
N126_F_2	Forest	Lamiaceae
N126_F_3	Bulk	Bulk
N126_F_4	Forest	Lamiaceae
N126_F_5	Bulk	Bulk
N126_F_6	Forest	Lamiaceae
N126_F_7	Bulk	Bulk
N126_F_8	Forest	Lamiaceae
N126_F_9	Bulk	Bulk
N126_F_10	Forest	Lamiaceae
N126_F_11	Bulk	Bulk
N126_F_12	Forest	Lamiaceae
N126_F_13	Bulk	Bulk
N126_F_14	Forest	Lamiaceae
N126_F_15	Bulk	Bulk
N126_F_16	Forest	Lamiaceae
N126_F_17	Bulk	Bulk
N126_F_18	Forest	Lamiaceae
N126_F_19	Bulk	Bulk
N126_F_20	Forest	Lamiaceae
N126_F_21	Bulk	Bulk
N126_F_22	Forest	Lamiaceae
N126_F_23	Bulk	Bulk
N126_F_24	Forest	Lamiaceae
N126_F_25	Bulk	Bulk
N126_F_26	Forest	Lamiaceae
N126_F_27	Bulk	Bulk
N126_F_28	Forest	Lamiaceae
N126_F_29	Bulk	Bulk
N126_F_30	Forest	Lamiaceae
N126_F_31	Bulk	Bulk
N126_F_32	Forest	Lamiaceae
N126_F_33	Bulk	Bulk
N126_F_34	Forest	Lamiaceae
N126_F_35	Bulk	Bulk
N126_F_36	Forest	Lamiaceae
N126_F_37	Bulk	Bulk
N126_F_38	Forest	Lamiaceae
N126_F_39	Bulk	Bulk
N126_F_40	Forest	Lamiaceae
N126_F_41	Bulk	Bulk
N126_F_42	Forest	Lamiaceae
N126_F_43	Bulk	Bulk
N126_F_44	Forest	Lamiaceae
N126_F_45	Bulk	Bulk
N126_F_46	Forest	Lamiaceae
N126_F_47	Bulk	Bulk
N126_F_48	Forest	Lamiaceae
N126_F_49	Bulk	Bulk
N126_F_50	Forest	Lamiaceae
N126_F_51	Bulk	Bulk
N126_F_52	Forest	Lamiaceae
N126_F_53	Bulk	Bulk
N126_F_54	Forest	Lamiaceae
N126_F_55	Bulk	Bulk
N126_F_56	Forest	Lamiaceae
N126_F_57	Bulk	Bulk
N126_F_58	Forest	Lamiaceae
N126_F_59	Bulk	Bulk
N126_F_60	Forest	Lamiaceae
N126_F_61	Bulk	Bulk
N126_F_62	Forest	Lamiaceae
N126_F_63	Bulk	Bulk
N126_F_64	Forest	Lamiaceae
N126_F_65	Bulk	Bulk
N126_F_66	Forest	Lamiaceae
N126_F_67	Bulk	Bulk
N126_F_68	Forest	Lamiaceae
N126_F_69	Bulk	Bulk
N126_F_70	Forest	Lamiaceae
N126_F_71	Bulk	Bulk
N126_F_72	Forest	Lamiaceae
N126_F_73	Bulk	Bulk
N126_F_74	Forest	Lamiaceae
N126_F_75	Bulk	Bulk
N126_F_76	Forest	Lamiaceae
N126_F_77	Bulk	Bulk
N126_F_78	Forest	Lamiaceae
N126_F_79	Bulk	Bulk
N126_F_80	Forest	Lamiaceae
N126_F_81	Bulk	Bulk
N126_F_82	Forest	Lamiaceae
N126_F_83	Bulk	Bulk
N126_F_84	Forest	Lamiaceae
N126_F_85	Bulk	Bulk
N126_F_86	Forest	Lamiaceae
N126_F_87	Bulk	Bulk
N126_F_88	Forest	Lamiaceae
N126_F_89	Bulk	Bulk
N126_F_90	Forest	Lamiaceae
N126_F_91	Bulk	Bulk
N126_F_92	Forest	Lamiaceae
N126_F_93	Bulk	Bulk
N126_F_94	Forest	Lamiaceae
N126_F_95	Bulk	Bulk
N126_F_96	Forest	Lamiaceae
N126_F_97	Bulk	Bulk
N126_F_98	Forest	Lamiaceae
N126_F_99	Bulk	Bulk
N126_F_100	Forest	Lamiaceae
N126_F_101	Bulk	Bulk
N126_F_102	Forest	Lamiaceae
N126_F_103	Bulk	Bulk
N126_F_104	Forest	Lamiaceae
N126_F_105	Bulk	Bulk
N126_F_106	Forest	Lamiaceae
N126_F_107	Bulk	Bulk
N126_F_108	Forest	Lamiaceae
N126_F_109	Bulk	Bulk
N126_F_110	Forest	Lamiaceae
N126_F_111	Bulk	Bulk
N126_F_112	Forest	Lamiaceae
N126_F_115	Bulk	Bulk
N126_F_116	Forest	Lamiaceae
N126_F_117	Bulk	Bulk
N126_F_118	Forest	Lamiaceae
N126_F_119	Bulk	Bulk
N126_F_120	Forest	Lamiaceae
N127_F_1	Cropland	Malvaceae
N127_F_2	Cropland	Malvaceae
N127_F_3	Cropland	Malvaceae
N127_F_4	Cropland	Malvaceae
N127_F_5	Cropland	Malvaceae
N127_F_6	Cropland	Malvaceae
N127_F_7	Cropland	Malvaceae
N127_F_8	Cropland	Malvaceae
N127_F_9	Cropland	Malvaceae
N127_F_10	Cropland	Malvaceae
N127_F_11	Cropland	Malvaceae
N127_F_12	Cropland	Malvaceae
N127_F_13	Cropland	Malvaceae
N127_F_14	Cropland	Malvaceae
N127_F_15	Cropland	Malvaceae
N127_F_16	Cropland	Malvaceae
N127_F_17	Cropland	Malvaceae
N127_F_18	Cropland	Malvaceae
N127_F_19	Cropland	Malvaceae
N127_F_20	Cropland	Malvaceae
N127_F_21	Cropland	Malvaceae
N127_F_22	Cropland	Malvaceae
N127_F_23	Cropland	Malvaceae
N127_F_24	Cropland	Malvaceae
N127_F_25	Cropland	Malvaceae
N127_F_26	Cropland	Malvaceae
N127_F_27	Cropland	Malvaceae
N127_F_28	Cropland	Malvaceae
N127_F_29	Cropland	Malvaceae
N127_F_30	Cropland	Malvaceae
N127_F_32	Cropland	Malvaceae
N127_F_33	Cropland	Malvaceae
N127_F_34	Cropland	Malvaceae
N127_F_35	Cropland	Malvaceae
N127_F_36	Cropland	Malvaceae
N127_F_37	Cropland	Malvaceae
N127_F_38	Cropland	Malvaceae
N127_F_39	Cropland	Malvaceae
N127_F_40	Cropland	Malvaceae
N127_F_41	Cropland	Malvaceae
N127_F_42	Cropland	Malvaceae
N127_F_43	Cropland	Malvaceae
N127_F_44	Cropland	Malvaceae
N127_F_45	Cropland	Malvaceae
N127_F_46	Cropland	Malvaceae
N127_F_47	Cropland	Malvaceae
N127_F_48	Cropland	Malvaceae
N127_F_49	Cropland	Malvaceae
N127_F_50	Cropland	Malvaceae
N127_F_51	Cropland	Malvaceae
N127_F_52	Cropland	Malvaceae
N127_F_53	Cropland	Malvaceae
N127_F_54	Cropland	Malvaceae
N127_F_55	Cropland	Malvaceae
N127_F_56	Cropland	Malvaceae
N128_F_2	Cropland	NA
N128_F_6	Cropland	NA
N128_F_8	Cropland	NA
N129_F_1	Cropland	Burseraceae
N129_F_2	Cropland	Burseraceae
N129_F_3	Cropland	Burseraceae
N129_F_4	Cropland	Burseraceae
N129_F_5	Cropland	Burseraceae
N129_F_6	Cropland	Burseraceae
N129_F_7	Cropland	Burseraceae
N129_F_8	Cropland	Burseraceae
N129_F_9	Cropland	Burseraceae
N129_F_10	Cropland	Burseraceae
N129_F_11	Cropland	Burseraceae
N129_F_12	Cropland	Burseraceae
N129_F_13	Cropland	Burseraceae
N129_F_14	Cropland	Burseraceae
N129_F_15	Cropland	Burseraceae
N129_F_16	Cropland	Burseraceae
N129_F_17	Cropland	Burseraceae
N129_F_18	Cropland	Burseraceae
N129_F_19	Cropland	Burseraceae
N129_F_20	Cropland	Burseraceae
N129_F_21	Cropland	Burseraceae
N129_F_22	Cropland	Burseraceae
N129_F_23	Cropland	Burseraceae
N129_F_24	Cropland	Burseraceae
N129_F_25	Cropland	Burseraceae
N129_F_26	Cropland	Burseraceae
N129_F_27	Cropland	Burseraceae
N129_F_28	Cropland	Burseraceae
N129_F_29	Cropland	Burseraceae
N129_F_30	Cropland	Burseraceae
N129_F_31	Cropland	Burseraceae
N129_F_32	Cropland	Burseraceae
N129_F_33	Cropland	Burseraceae
N129_F_34	Cropland	Burseraceae
N129_F_35	Cropland	Burseraceae
N129_F_36	Cropland	Burseraceae
N129_F_37	Cropland	Burseraceae
N129_F_38	Cropland	Burseraceae
N129_F_39	Cropland	Burseraceae
N129_F_40	Cropland	Burseraceae
N129_F_41	Cropland	Burseraceae
N129_F_42	Cropland	Burseraceae
N129_F_43	Cropland	Burseraceae
N129_F_44	Cropland	Burseraceae
N129_F_45	Cropland	Burseraceae
N129_F_46	Cropland	Burseraceae
N129_F_47	Cropland	Burseraceae
N129_F_48	Cropland	Burseraceae
N129_F_49	Cropland	Burseraceae
N129_F_50	Cropland	Burseraceae
N129_F_51	Cropland	Burseraceae
N129_F_52	Cropland	Burseraceae
N129_F_53	Cropland	Burseraceae
N129_F_54	Cropland	Burseraceae
N129_F_55	Cropland	Burseraceae
N129_F_56	Cropland	Burseraceae
N129_F_57	Cropland	Burseraceae
N129_F_58	Cropland	Burseraceae
N129_F_59	Cropland	Burseraceae
N129_F_60	Cropland	Burseraceae
N129_F_61	Cropland	Burseraceae
N129_F_62	Cropland	Burseraceae
N129_F_63	Cropland	Burseraceae
N129_F_64	Cropland	Burseraceae
N129_F_65	Cropland	Burseraceae
N129_F_66	Cropland	Burseraceae
N129_F_67	Cropland	Burseraceae
N129_F_68	Cropland	Burseraceae
N129_F_69	Cropland	Burseraceae
N129_F_70	Cropland	Burseraceae
N129_F_71	Cropland	Burseraceae
N129_F_72	Cropland	Burseraceae
N129_F_73	Cropland	Burseraceae
N129_F_74	Cropland	Burseraceae
N129_F_75	Cropland	Burseraceae
N129_F_76	Cropland	Burseraceae
N129_F_77	Cropland	Burseraceae
N129_F_78	Cropland	Burseraceae
N129_F_79	Cropland	Burseraceae
N129_F_80	Cropland	Burseraceae
N129_F_81	Cropland	Burseraceae
N129_F_82	Cropland	Burseraceae
N129_F_83	Cropland	Burseraceae
N129_F_84	Cropland	Burseraceae
N129_F_85	Cropland	Burseraceae
N129_F_86	Cropland	Burseraceae
N129_F_87	Cropland	Burseraceae
N129_F_88	Cropland	Burseraceae
N129_F_89	Cropland	Burseraceae
N129_F_90	Cropland	Burseraceae
N129_F_91	Cropland	Burseraceae
N129_F_92	Cropland	Burseraceae
N129_F_93	Cropland	Burseraceae
N129_F_94	Cropland	Burseraceae
N129_F_95	Cropland	Burseraceae
N129_F_96	Cropland	Burseraceae
N129_F_97	Cropland	Burseraceae
N129_F_98	Cropland	Burseraceae
N129_F_99	Cropland	Burseraceae
N129_F_100	Cropland	Burseraceae
N129_F_101	Cropland	Burseraceae
N129_F_102	Cropland	Burseraceae
N129_F_103	Cropland	Burseraceae
N129_F_104	Cropland	Burseraceae
N129_F_105	Cropland	Burseraceae
N129_F_106	Cropland	Burseraceae
N129_F_108	Cropland	Burseraceae
N130_F_1	Cropland	Gramineae
N130_F_2	Cropland	Gramineae
N130_F_3	Cropland	Gramineae
N130_F_4	Cropland	Gramineae
N130_F_5	Bulk	Bulk
N130_F_6	Bulk	Bulk
N130_F_7	Bulk	Bulk
N130_F_8	Bulk	Bulk
N130_F_9	Bulk	Bulk
N130_F_10	Bulk	Bulk
N130_F_11	Bulk	Bulk
N130_F_13	Bulk	Bulk
N130_F_14	Bulk	Bulk
N130_F_15	Bulk	Bulk
N130_F_16	Bulk	Bulk
N130_F_17	Bulk	Bulk
N130_F_18	Bulk	Bulk
N130_F_19	Bulk	Bulk
N130_F_20	Bulk	Bulk
N130_F_21	Bulk	Bulk
N130_F_22	Bulk	Bulk
N130_F_23	Bulk	Bulk
N130_F_24	Bulk	Bulk
N130_F_25	Bulk	Bulk
N130_F_26	Bulk	Bulk
N130_F_27	Bulk	Bulk
N130_F_28	Bulk	Bulk
N130_F_29	Cropland	Gramineae
N130_F_30	Cropland	Gramineae
N130_F_31	Cropland	Gramineae
N130_F_32	Cropland	Gramineae
N130_F_33	Cropland	Gramineae
N130_F_34	Cropland	Gramineae
N130_F_35	Cropland	Gramineae
N130_F_36	Cropland	Gramineae
N130_F_37	Cropland	Gramineae
N130_F_38	Cropland	Gramineae
N130_F_39	Cropland	Gramineae
N130_F_40	Cropland	Gramineae
N130_F_41	Cropland	Gramineae
N130_F_42	Cropland	Gramineae
N130_F_43	Cropland	Gramineae
N130_F_44	Cropland	Gramineae
N130_F_45	Cropland	Gramineae
N130_F_46	Cropland	Gramineae
N130_F_47	Cropland	Gramineae
N130_F_48	Cropland	Gramineae
N131_F_1	Forest	Taxodiaceae
N131_F_2	Forest	Taxodiaceae
N131_F_4	Forest	Taxodiaceae
N131_F_5	Bulk	Bulk
N131_F_6	Bulk	Bulk
N131_F_7	Bulk	Bulk
N131_F_10	Forest	Taxodiaceae
N131_F_11	Forest	Taxodiaceae
N131_F_12	Forest	Taxodiaceae
N131_F_14	Bulk	Bulk
N131_F_15	Bulk	Bulk
N131_F_19	Forest	Taxodiaceae
N131_F_25	Forest	Taxodiaceae
N131_F_27	Forest	Taxodiaceae
N131_F_28	Forest	Taxodiaceae
N131_F_30	Bulk	Bulk
N131_F_31	Bulk	Bulk
N132_F_1	Grassland	Lamiaceae
N132_F_2	Grassland	Lamiaceae
N132_F_3	Grassland	Lamiaceae
N132_F_4	Grassland	Lamiaceae
N132_F_5	Grassland	Lamiaceae
N132_F_6	Grassland	Lamiaceae
N132_F_7	Grassland	Lamiaceae
N132_F_8	Grassland	Lamiaceae
N132_F_9	Grassland	Lamiaceae
N132_F_10	Grassland	Lamiaceae
N132_F_11	Grassland	Lamiaceae
N132_F_12	Grassland	Lamiaceae
N132_F_13	Grassland	Lamiaceae
N132_F_14	Grassland	Lamiaceae
N132_F_15	Grassland	Lamiaceae
N132_F_16	Grassland	Lamiaceae
N132_F_17	Grassland	Lamiaceae
N132_F_18	Grassland	Lamiaceae
N132_F_19	Grassland	Lamiaceae
N132_F_20	Grassland	Lamiaceae
N132_F_21	Grassland	Lamiaceae

## Sheet: TableS4
Table S4 Adonis analysis of the bacterial beta-diveristy differences between different host plants in rhizosphere soil
Pairs	R2	P.value
Musaceae vs Leguminosae	0.0285037	0.001
Musaceae vs Gramineae	0.00779937	0.001
Musaceae vs Solanaceae	0.0466914	0.001
Musaceae vs Cruciferae	0.234475	0.001
Musaceae vs Lamiaceae	0.144316	0.001
Musaceae vs Burseraceae	0.36104	0.001
Musaceae vs Taxodiaceae	0.47647	0.001
Leguminosae vs Gramineae	0.0223335	0.001
Leguminosae vs Solanaceae	0.0430189	0.001
Leguminosae vs Cruciferae	0.0350219	0.001
Leguminosae vs Lamiaceae	0.0448997	0.001
Leguminosae vs Burseraceae	0.182902	0.001
Leguminosae vs Taxodiaceae	0.0530452	0.001
Gramineae vs Solanaceae	0.0202175	0.001
Gramineae vs Cruciferae	0.0147103	0.001
Gramineae vs Apiaceae	0.00602118	0.001
Gramineae vs Lamiaceae	0.0181295	0.001
Gramineae vs Burseraceae	0.0859271	0.001
Gramineae vs Taxodiaceae	0.0170824	0.001
Solanaceae vs Cruciferae	0.0627977	0.001
Solanaceae vs Apiaceae	0.0321235	0.001
Solanaceae vs Lamiaceae	0.070849	0.001
Solanaceae vs Burseraceae	0.2561	0.001
Solanaceae vs Taxodiaceae	0.0861209	0.001
Cruciferae vs Apiaceae	0.209555	0.001
Cruciferae vs Lamiaceae	0.151273	0.001
Cruciferae vs Burseraceae	0.385245	0.001
Cruciferae vs Taxodiaceae	0.38765	0.001
Lamiaceae vs Burseraceae	0.358388	0.001
Lamiaceae vs Taxodiaceae	0.23971	0.001
Burseraceae vs Taxodiaceae	0.491396	0.001

## Sheet: Table S5
Table S4 Adonis analysis of the fungi beta-diveristy differences between different host plants in rhizosphere soils
Pairs	F.Model	R2	P.value
Musaceae vs Leguminosae	13.4079	0.0425097	0.001
Musaceae vs Gramineae	12.5865	0.0158403	0.001
Musaceae vs SolaBulkceae	13.6785	0.131932	0.001
Musaceae vs Vitaceae	32.3223	0.357855	0.001
Musaceae vs Lamiaceae	16.6384	0.0958223	0.001
Musaceae vs Taxodiaceae	24.895	0.415644	0.001
Leguminosae vs Gramineae	36.6134	0.0338195	0.001
Leguminosae vs SolaBulkceae	8.2154	0.022681	0.001
Leguminosae vs Vitaceae	23.1519	0.0670773	0.001
Leguminosae vs Lamiaceae	22.1693	0.0500245	0.001
Leguminosae vs Taxodiaceae	11.0059	0.0355024	0.001
Gramineae vs SolaBulkceae	14.4061	0.0169802	0.001
Gramineae vs Vitaceae	26.7908	0.0323252	0.001
Gramineae vs Lamiaceae	32.7956	0.0351207	0.001
Gramineae vs Taxodiaceae	12.4548	0.0157366	0.001
SolaBulkceae vs Vitaceae	20.8228	0.159168	0.001
SolaBulkceae vs Lamiaceae	13.5824	0.0610217	0.001
SolaBulkceae vs Taxodiaceae	11.0216	0.11244	0.001
Vitaceae vs Lamiaceae	27.0186	0.132432	0.001
Vitaceae vs Taxodiaceae	26.8779	0.328268	0.001
Lamiaceae vs Taxodiaceae	13.4163	0.0801375	0.001
Burseraceae vs Taxodiaceae	12.7136	0.0923192	0.001

## Sheet: TableS6
Table S6 Taxonomic information of abundant bacteria
ASV_ID	Kingdom	Phylum	Class	Order	Family	genus	Species
ASV_270	d__Bacteria	p__Verrucomicrobiota	c__Verrucomicrobiae	o__Chthoniobacterales	f__Chthoniobacteraceae	g__Candidatus_Udaeobacter
ASV_279	d__Bacteria	p__Proteobacteria	c__Alphaproteobacteria	o__Micropepsales	f__Micropepsaceae	g__uncultured
ASV_539	d__Bacteria	p__Proteobacteria	c__Gammaproteobacteria	o__CCD24	f__CCD24	g__CCD24
ASV_553	d__Bacteria
ASV_559	d__Bacteria	p__Proteobacteria	c__Alphaproteobacteria	o__Rhizobiales	f__Rhizobiaceae	g__Rhizobium
ASV_593	d__Bacteria	p__Proteobacteria	c__Alphaproteobacteria	o__Sphingomonadales	f__Sphingomonadaceae
ASV_767	d__Bacteria	p__Acidobacteriota	c__Vicinamibacteria	o__Vicinamibacterales	f__uncultured	g__uncultured
ASV_1149	d__Bacteria	p__Proteobacteria	c__Alphaproteobacteria	o__Sphingomonadales	f__Sphingomonadaceae
ASV_1192	d__Bacteria
ASV_1355	d__Bacteria	p__Acidobacteriota	c__Vicinamibacteria	o__Vicinamibacterales	f__uncultured	g__uncultured
ASV_1806	d__Bacteria	p__Chloroflexi	c__KD4-96	o__KD4-96	f__KD4-96	g__KD4-96
ASV_1994	d__Bacteria	p__Proteobacteria	c__Gammaproteobacteria	o__Xanthomonadales	f__Xanthomonadaceae	g__Arenimonas
ASV_2491	d__Bacteria	p__Proteobacteria	c__Alphaproteobacteria	o__Caulobacterales	f__Caulobacteraceae	g__Caulobacter
ASV_2528	d__Bacteria	p__Actinobacteriota	c__Actinobacteria	o__Micrococcales	f__Intrasporangiaceae	g__Terrabacter
ASV_3031	d__Bacteria	p__Acidobacteriota	c__Acidobacteriae	o__Acidobacteriales	f__uncultured	g__uncultured
ASV_3037	d__Bacteria	p__Myxococcota	c__Polyangia	o__Haliangiales	f__Haliangiaceae	g__Haliangium
ASV_3111	d__Bacteria	p__Proteobacteria	c__Alphaproteobacteria	o__Rhizobiales
ASV_3353	d__Bacteria	p__Proteobacteria	c__Alphaproteobacteria	o__Rhizobiales	f__Rhizobiaceae	g__Rhizobium
ASV_3550	d__Bacteria	p__Acidobacteriota	c__Holophagae	o__Subgroup_7	f__Subgroup_7	g__Subgroup_7
ASV_3585	d__Bacteria	p__Acidobacteriota	c__Blastocatellia	o__Blastocatellales	f__Blastocatellaceae
ASV_3679	d__Bacteria	p__Acidobacteriota	c__Holophagae	o__Subgroup_7	f__Subgroup_7	g__Subgroup_7
ASV_3780	d__Bacteria	p__Proteobacteria	c__Gammaproteobacteria	o__Burkholderiales	f__Comamonadaceae
ASV_3853	d__Bacteria	p__Proteobacteria	c__Gammaproteobacteria	o__Burkholderiales	f__Comamonadaceae
ASV_4006	d__Bacteria	p__Actinobacteriota	c__Actinobacteria	o__Micrococcales	f__Micrococcaceae
ASV_4149	d__Bacteria	p__Proteobacteria	c__Gammaproteobacteria	o__Burkholderiales	f__Comamonadaceae
ASV_4188	d__Bacteria	p__Proteobacteria	c__Gammaproteobacteria	o__Enterobacterales	f__Enterobacteriaceae
ASV_4321	d__Bacteria	p__Gemmatimonadota	c__Gemmatimonadetes	o__Gemmatimonadales	f__Gemmatimonadaceae	g__Gemmatimonas
ASV_4449	d__Bacteria	p__Proteobacteria	c__Gammaproteobacteria	o__Burkholderiales	f__Oxalobacteraceae
ASV_4718	d__Bacteria	p__Chloroflexi	c__KD4-96	o__KD4-96	f__KD4-96	g__KD4-96
ASV_4730	d__Bacteria	p__Actinobacteriota	c__Acidimicrobiia	o__IMCC26256	f__IMCC26256	g__IMCC26256
ASV_5034	d__Bacteria	p__Actinobacteriota	c__Thermoleophilia	o__Gaiellales	f__uncultured	g__uncultured
ASV_5047	d__Bacteria	p__Actinobacteriota	c__Thermoleophilia	o__Solirubrobacterales	f__Solirubrobacteraceae	g__Solirubrobacter
ASV_5154	d__Bacteria	p__Verrucomicrobiota	c__Verrucomicrobiae	o__Chthoniobacterales	f__Chthoniobacteraceae	g__Chthoniobacter
ASV_5313	d__Bacteria	p__Proteobacteria	c__Alphaproteobacteria	o__Rhizobiales	f__Xanthobacteraceae
ASV_5436	d__Bacteria	p__Acidobacteriota	c__Vicinamibacteria	o__Vicinamibacterales	f__uncultured	g__uncultured
ASV_5548	d__Bacteria	p__Methylomirabilota	c__Methylomirabilia	o__Rokubacteriales	f__Rokubacteriales	g__Rokubacteriales
ASV_5609	d__Bacteria	p__Acidobacteriota	c__Acidobacteriae	o__Solibacterales	f__Solibacteraceae	g__Candidatus_Solibacter
ASV_5844	d__Bacteria	p__Proteobacteria	c__Alphaproteobacteria	o__Rhizobiales	f__Xanthobacteraceae	g__uncultured
ASV_6031	d__Bacteria	p__Proteobacteria	c__Alphaproteobacteria	o__Rhizobiales	f__Beijerinckiaceae	g__Microvirga
ASV_6153	d__Bacteria	p__Acidobacteriota	c__Acidobacteriae	o__Acidobacteriales	f__Acidobacteriaceae_(Subgroup_1)
ASV_6336	d__Bacteria	p__Proteobacteria	c__Gammaproteobacteria	o__Burkholderiales	f__SC-I-84	g__SC-I-84
ASV_6466	d__Bacteria	p__Actinobacteriota	c__Actinobacteria	o__Streptomycetales	f__Streptomycetaceae	g__Streptomyces
ASV_6551	d__Bacteria	p__Acidobacteriota	c__Acidobacteriae	o__Acidobacteriales
ASV_6554	d__Bacteria	p__Proteobacteria	c__Gammaproteobacteria	o__Burkholderiales	f__Nitrosomonadaceae	g__Nitrosospira
ASV_6556	d__Bacteria	p__Bacteroidota	c__Bacteroidia	o__Chitinophagales	f__Chitinophagaceae	g__Terrimonas
ASV_6756	d__Bacteria	p__Acidobacteriota	c__Blastocatellia	o__Pyrinomonadales	f__Pyrinomonadaceae	g__RB41
ASV_6958	d__Bacteria	p__Proteobacteria	c__Gammaproteobacteria	o__Burkholderiales	f__Comamonadaceae
ASV_7240	d__Bacteria	p__Proteobacteria	c__Gammaproteobacteria	o__Gammaproteobacteria_Incertae_Sedis	f__Unknown_Family	g__Acidibacter	s__uncultured_proteobacterium
ASV_7343	d__Bacteria	p__Proteobacteria	c__Alphaproteobacteria	o__Rhizobiales	f__Rhizobiaceae	g__Mesorhizobium
ASV_7450	d__Bacteria	p__Actinobacteriota	c__Actinobacteria	o__Streptomycetales	f__Streptomycetaceae	g__Streptomyces
ASV_7574	d__Bacteria	p__Proteobacteria	c__Gammaproteobacteria	o__Xanthomonadales	f__Xanthomonadaceae	g__Arenimonas
ASV_7769	d__Bacteria	p__Actinobacteriota	c__Actinobacteria	o__Micrococcales	f__Intrasporangiaceae
ASV_8102	d__Bacteria	p__Proteobacteria	c__Alphaproteobacteria	o__Sphingomonadales	f__Sphingomonadaceae
ASV_8417	d__Bacteria	p__Proteobacteria	c__Gammaproteobacteria	o__Burkholderiales
ASV_8724	d__Bacteria	p__Proteobacteria	c__Gammaproteobacteria	o__Burkholderiales	f__Comamonadaceae
ASV_8827	d__Bacteria	p__Acidobacteriota	c__Vicinamibacteria	o__Vicinamibacterales	f__uncultured	g__uncultured
ASV_9241	d__Bacteria	p__Proteobacteria	c__Alphaproteobacteria	o__Sphingomonadales	f__Sphingomonadaceae	g__Sphingomonas
ASV_9429	d__Bacteria	p__Acidobacteriota	c__Blastocatellia	o__Blastocatellales	f__Blastocatellaceae
ASV_9936	d__Bacteria	p__Bacteroidota	c__Bacteroidia	o__Chitinophagales	f__Chitinophagaceae	g__Flavisolibacter
ASV_10069	d__Bacteria	p__Verrucomicrobiota	c__Verrucomicrobiae	o__Pedosphaerales	f__Pedosphaeraceae	g__Ellin516
ASV_10493	d__Bacteria	p__Proteobacteria	c__Gammaproteobacteria	o__Burkholderiales	f__Nitrosomonadaceae	g__IS-44
ASV_10790	d__Bacteria	p__Planctomycetota	c__Phycisphaerae	o__Tepidisphaerales	f__WD2101_soil_group	g__WD2101_soil_group
ASV_10819	d__Bacteria	p__Chloroflexi	c__KD4-96	o__KD4-96	f__KD4-96	g__KD4-96
ASV_11029	d__Bacteria	p__Actinobacteriota	c__Actinobacteria	o__Micrococcales	f__Micrococcaceae
ASV_11138	d__Bacteria	p__Acidobacteriota	c__Thermoanaerobaculia	o__Thermoanaerobaculales	f__Thermoanaerobaculaceae	g__Subgroup_10	s__uncultured_Bacteroidetes
ASV_11234	d__Bacteria	p__Verrucomicrobiota	c__Verrucomicrobiae	o__Opitutales	f__Opitutaceae	g__Opitutus
ASV_11743	d__Bacteria	p__Firmicutes	c__Bacilli	o__Bacillales
ASV_11752	d__Bacteria	p__Proteobacteria	c__Alphaproteobacteria	o__Dongiales	f__Dongiaceae	g__Dongia
ASV_11810	d__Bacteria	p__Actinobacteriota	c__Actinobacteria	o__Micromonosporales	f__Micromonosporaceae	g__Dactylosporangium
ASV_11825	d__Bacteria	p__Acidobacteriota	c__Vicinamibacteria	o__Vicinamibacterales	f__Vicinamibacteraceae	g__Vicinamibacteraceae
ASV_11865	d__Bacteria	p__Actinobacteriota	c__Thermoleophilia	o__Gaiellales	f__Gaiellaceae	g__Gaiella	s__actinobacterium_WWH12
ASV_12040	d__Bacteria	p__Proteobacteria	c__Alphaproteobacteria	o__Rhizobiales	f__Xanthobacteraceae
ASV_12266	d__Bacteria	p__Acidobacteriota	c__Vicinamibacteria	o__Vicinamibacterales	f__uncultured	g__uncultured
ASV_12482	d__Bacteria	p__Actinobacteriota	c__Actinobacteria	o__Frankiales	f__Geodermatophilaceae	g__Blastococcus
ASV_12578	d__Bacteria	p__Acidobacteriota	c__Vicinamibacteria	o__Vicinamibacterales	f__Vicinamibacteraceae	g__uncultured
ASV_12605	d__Bacteria	p__Proteobacteria	c__Gammaproteobacteria	o__Steroidobacterales	f__Steroidobacteraceae
ASV_12613	d__Bacteria	p__Actinobacteriota	c__Actinobacteria	o__Propionibacteriales	f__Nocardioidaceae	g__Nocardioides
ASV_12706	d__Bacteria	p__Proteobacteria	c__Alphaproteobacteria	o__Caulobacterales	f__Caulobacteraceae	g__Asticcacaulis
ASV_12941	d__Bacteria	p__Proteobacteria	c__Alphaproteobacteria	o__Rhizobiales	f__Xanthobacteraceae
ASV_13097	d__Bacteria	p__Proteobacteria	c__Gammaproteobacteria	o__Gammaproteobacteria_Incertae_Sedis	f__Unknown_Family	g__Acidibacter
ASV_13140	d__Bacteria	p__Acidobacteriota	c__Vicinamibacteria	o__Vicinamibacterales	f__Vicinamibacteraceae	g__Vicinamibacteraceae
ASV_13257	d__Bacteria	p__Gemmatimonadota	c__Gemmatimonadetes	o__Gemmatimonadales	f__Gemmatimonadaceae	g__Gemmatimonas
ASV_13372	d__Bacteria	p__Proteobacteria	c__Alphaproteobacteria	o__Sphingomonadales	f__Sphingomonadaceae	g__Sphingomonas
ASV_13392	d__Bacteria	p__Myxococcota	c__Myxococcia	o__Myxococcales	f__Myxococcaceae
ASV_13405	d__Bacteria	p__Proteobacteria	c__Gammaproteobacteria	o__Burkholderiales	f__Oxalobacteraceae	g__Massilia
ASV_13573	d__Bacteria	p__Proteobacteria	c__Alphaproteobacteria	o__Rhizobiales	f__Devosiaceae
ASV_13942	d__Bacteria	p__Proteobacteria	c__Alphaproteobacteria	o__Caulobacterales	f__Caulobacteraceae	g__Phenylobacterium
ASV_14503	d__Archaea	p__Crenarchaeota	c__Nitrososphaeria	o__Nitrososphaerales	f__Nitrososphaeraceae	g__Candidatus_Nitrocosmicus
ASV_14715	d__Bacteria	p__Proteobacteria	c__Gammaproteobacteria	o__Burkholderiales	f__Nitrosomonadaceae	g__Ellin6067
ASV_14753	d__Bacteria	p__Methylomirabilota	c__Methylomirabilia	o__Rokubacteriales	f__Rokubacteriales	g__Rokubacteriales	s__metagenome
ASV_14876	d__Bacteria	p__Proteobacteria	c__Gammaproteobacteria	o__Xanthomonadales	f__Xanthomonadaceae
ASV_14950	d__Bacteria	p__Firmicutes	c__Bacilli	o__Bacillales
ASV_15216	d__Bacteria	p__Proteobacteria	c__Gammaproteobacteria	o__Burkholderiales	f__Nitrosomonadaceae	g__Ellin6067
ASV_15237	d__Bacteria	p__Proteobacteria	c__Gammaproteobacteria	o__Burkholderiales	f__Nitrosomonadaceae	g__mle1-7	s__uncultured_Burkholderiales
ASV_15299	d__Bacteria	p__Acidobacteriota	c__Vicinamibacteria	o__Vicinamibacterales	f__Vicinamibacteraceae	g__Vicinamibacteraceae
ASV_15438	d__Bacteria	p__Firmicutes	c__Bacilli	o__Alicyclobacillales	f__Alicyclobacillaceae	g__Tumebacillus
ASV_15552	d__Bacteria	p__Proteobacteria	c__Alphaproteobacteria	o__Rhizobiales	f__Rhizobiaceae	g__Allorhizobium-Neorhizobium-Pararhizobium-Rhizobium
ASV_15566	d__Bacteria	p__Proteobacteria	c__Gammaproteobacteria	o__Burkholderiales	f__Comamonadaceae
ASV_15602	d__Bacteria	p__Acidobacteriota	c__Vicinamibacteria	o__Vicinamibacterales	f__uncultured	g__uncultured
ASV_15743	d__Bacteria	p__Proteobacteria	c__Alphaproteobacteria	o__Rhizobiales	f__Xanthobacteraceae	g__Bradyrhizobium
ASV_15886	d__Bacteria	p__Bacteroidota	c__Bacteroidia	o__Sphingobacteriales	f__Sphingobacteriaceae	g__Pedobacter
ASV_15966	d__Bacteria	p__Nitrospirota	c__Nitrospiria	o__Nitrospirales	f__Nitrospiraceae	g__Nitrospira	s__Nitrospira_japonica
ASV_16174	d__Bacteria	p__Verrucomicrobiota	c__Verrucomicrobiae	o__Pedosphaerales	f__Pedosphaeraceae	g__uncultured	s__uncultured_soil
ASV_16474	d__Bacteria	p__Proteobacteria	c__Alphaproteobacteria	o__Micropepsales	f__Micropepsaceae	g__uncultured
ASV_16536	d__Bacteria	p__Proteobacteria	c__Alphaproteobacteria	o__Sphingomonadales	f__Sphingomonadaceae	g__Sphingomonas

## Sheet: Table S7
Table S7 Taxonomic information of abundant fungi
ASV_ID	Kingdom	Phylum	Class	Order	Family	genus	Species
ASV_19	d__Fungi	p__Ascomycota	c__Sordariomycetes	o__Hypocreales	f__Clavicipitaceae	g__Cordyceps	s__Beauveria_bassiana
ASV_480	d__Fungi	p__Ascomycota	c__Dothideomycetes	o__Dothideomycetes_Incertae_sedis	f__Pseudeurotiaceae	g__Teberdinia
ASV_1076	d__Fungi	p__Ascomycota	c__Sordariomycetes	o__Hypocreales	f__Hypocreales_Incertae_sedis	g__Myrothecium	s__Myrothecium_verrucaria
ASV_1555	d__Fungi	p__Ascomycota	c__Dothideomycetes	o__Capnodiales	f__Mycosphaerellaceae	g__Davidiella	s__Cladosporium_ramotenellum
ASV_2096	d__Fungi	p__Basidiomycota	c__Tremellomycetes	o__Tremellales	f__Tremellaceae	g__Cryptococcus	s__Cryptococcus_terricola
ASV_2226	d__Fungi	p__Ascomycota	c__Dothideomycetes	o__Pleosporales	f__Didymellaceae	g__Didymella
ASV_2742	Unassigned
ASV_3618	d__Fungi	p__Ascomycota	c__Sordariomycetes	o__Hypocreales	f__Nectriaceae	g__Nectria	s__Fusarium_solani_f_mori
ASV_3666	d__Fungi	p__Ascomycota	c__Sordariomycetes	o__Sordariales
ASV_3909	d__Fungi	p__Ascomycota	c__Sordariomycetes	o__Hypocreales	f__Nectriaceae	g__Gibberella
ASV_4662	d__Fungi	p__Ascomycota	c__Eurotiomycetes	o__Eurotiales	f__Trichocomaceae	g__Eurotium
ASV_5220	d__Fungi	p__Ascomycota	c__Dothideomycetes	o__Pleosporales	f__Pleosporaceae	g__Cochliobolus	s__Cochliobolus_geniculatus
ASV_5263	d__Fungi	p__Zygomycota	c__Mucoromycotina_Incertae_sedis	o__Mortierellales	f__Mortierellaceae	g__Mortierella	s__Mortierella_elongata
ASV_5935	d__Fungi	p__Ascomycota	c__Dothideomycetes	o__Pleosporales	f__Pleosporaceae	g__Curvularia	s__Curvularia_coicicola
ASV_6670	d__Fungi	p__Ascomycota	c__Sordariomycetes	o__Sordariales	f__Sordariaceae	g__Neurospora
ASV_7152	Unassigned
ASV_7535	d__Fungi	p__Ascomycota	c__Eurotiomycetes	o__Eurotiales	f__Trichocomaceae	g__Eupenicillium
ASV_7610	d__Fungi	p__Ascomycota	c__Dothideomycetes	o__Pleosporales	f__Pleosporaceae	g__Curvularia	s__Curvularia_pseudorobusta
ASV_8076	d__Fungi	p__Ascomycota	c__Sordariomycetes	o__Hypocreales	f__Hypocreales_Incertae_sedis	g__Acremonium	s__Acremonium_brachypenium
ASV_8189	d__Fungi	p__Ascomycota	c__Sordariomycetes	o__Sordariales	f__Chaetomiaceae
ASV_9383	d__Fungi	p__Ascomycota	c__Sordariomycetes	o__Hypocreales
ASV_9573	d__Fungi	p__Ascomycota	c__Dothideomycetes	o__Pleosporales	f__Pleosporaceae	g__Epicoccum	s__Epicoccum_sorghi
ASV_10534	Unassigned
ASV_11184	d__Fungi	p__Ascomycota	c__Sordariomycetes	o__Sordariomycetes_Incertae_sedis	f__Sordariomycetes_Incertae_sedis	g__Myrmecridium	s__Myrmecridium_schulzeri
ASV_11230	d__Fungi	p__Ascomycota	c__Eurotiomycetes	o__Eurotiales	f__Trichocomaceae	g__Aspergillus	s__Aspergillus_penicillioides
ASV_12793	d__Fungi	p__Ascomycota	c__Eurotiomycetes	o__Eurotiales	f__Trichocomaceae	g__Petromyces
ASV_13353	d__Fungi	p__Ascomycota	c__Sordariomycetes	o__Hypocreales	f__Hypocreales_Incertae_sedis	g__Sarocladium	s__Sarocladium_strictum
ASV_13511	d__Fungi	p__Ascomycota	c__Sordariomycetes	o__Trichosphaeriales	f__Trichosphaeriales_Incertae_sedis	g__Khuskia	s__Nigrospora_oryzae
ASV_13532	d__Fungi	p__Ascomycota	c__Eurotiomycetes	o__Eurotiales	f__Trichocomaceae	g__Eupenicillium
ASV_13948	d__Fungi	p__Ascomycota	c__Sordariomycetes	o__Xylariales	f__Hyponectriaceae	g__Microdochium	s__Microdochium_bolleyi
ASV_14147	d__Fungi	p__Ascomycota	c__Sordariomycetes	o__Sordariales	f__Chaetomiaceae
ASV_14467	d__Fungi	p__Ascomycota	c__Eurotiomycetes	o__Eurotiales	f__Trichocomaceae	g__Talaromyces	s__Penicillium_aculeatum
ASV_15218	d__Fungi	p__Ascomycota	c__Eurotiomycetes	o__Eurotiales	f__Trichocomaceae	g__Talaromyces	s__Talaromyces_purpurogenus
ASV_16358	d__Fungi	p__Ascomycota	c__Sordariomycetes	o__Hypocreales	f__Nectriaceae	g__Microcera
ASV_16921	d__Fungi	p__Ascomycota	c__Sordariomycetes	o__Hypocreales	f__Hypocreaceae	g__Hypocrea
ASV_17633	d__Fungi	p__Ascomycota	c__Sordariomycetes	o__Hypocreales	f__Nectriaceae	g__Gibberella
ASV_17738	d__Fungi	p__Zygomycota	c__Mucoromycotina_Incertae_sedis	o__Mucorales	f__Mucoraceae	g__Rhizopus	s__Rhizopus_delemar
ASV_18434	d__Fungi	p__Ascomycota	c__Dothideomycetes	o__Pleosporales	f__Sporormiaceae	g__Westerdykella	s__Westerdykella_ornata
ASV_18809	d__Fungi	p__Ascomycota	c__Dothideomycetes	o__Pleosporales	f__Sporormiaceae	g__Westerdykella
ASV_19178	d__Fungi	p__Ascomycota	c__Sordariomycetes	o__Hypocreales	f__Hypocreales_Incertae_sedis	g__Stachybotrys	s__Stachybotrys_chartarum
ASV_19554	d__Fungi	p__Ascomycota	c__Pezizomycotina_Incertae_sedis	o__Pezizomycotina_Incertae_sedis	f__Pezizomycotina_Incertae_sedis	g__Dokmaia	s__Dokmaia_monthadangii
ASV_19708	d__Fungi	p__Ascomycota	c__Sordariomycetes	o__Sordariales
ASV_19790	d__Fungi	p__Basidiomycota	c__Agaricomycetes	o__Agaricales	f__Cortinariaceae	g__Cortinarius
ASV_20686	d__Fungi	p__Ascomycota	c__Dothideomycetes	o__Capnodiales	f__Mycosphaerellaceae	g__Davidiella
ASV_21285	d__Fungi	p__Ascomycota	c__Sordariomycetes	o__Hypocreales	f__Hypocreaceae	g__Hypocrea
ASV_22065	d__Fungi	p__Ascomycota	c__Dothideomycetes	o__Pleosporales	f__Pleosporaceae	g__Alternaria	s__Alternaria_alternata
ASV_22572	d__Fungi	p__Ascomycota	c__Sordariomycetes	o__Sordariomycetidae_Incertae_sedis	f__Plectosphaerellaceae	g__Gibellulopsis	s__Gibellulopsis_nigrescens
ASV_22657	d__Fungi	p__Ascomycota	c__Sordariomycetes	o__Sordariales	f__Lasiosphaeriaceae	g__Zopfiella	s__Zopfiella_marina
ASV_23484	d__Fungi	p__Ascomycota	c__Sordariomycetes	o__Hypocreales	f__Nectriaceae	g__Gibberella	s__Fusarium_equiseti
ASV_23573	d__Fungi	p__Ascomycota	c__Sordariomycetes	o__Sordariales

## Sheet: Table S8
Table S8 Taxonomic annotations for ASVconnectors and ASVs with higher betweeness centrality
Group	ASVs	Taxonomic annotations	Network topologies	Betweeness centrality values
	B_ASV_3679	d__Bacteria; p__Acidobacteriota; c__Holophagae; o__Subgroup_7; f__Subgroup_7; g__Subgroup_7;	Connector
	B_ASV_12040	d__Bacteria; p__Proteobacteria; c__Alphaproteobacteria; o__Rhizobiales; f__Xanthobacteraceae;	Connector
Bulk network
	B_ASV_3853	d__Bacteria; p__Proteobacteria; c__Gammaproteobacteria; o__Burkholderiales; f__Comamonadaceae;	Higher betweeness centrality	3294.64
	F_ASV_13948	d__Fungi; p__Ascomycota; c__Sordariomycetes; o__Xylariales; f__Hyponectriaceae; g__Microdochium;	Higher betweeness centrality	2256
	F_ASV_23484	d__Fungi; p__Ascomycota; c__Sordariomycetes; o__Hypocreales; f__Nectriaceae; g__Gibberella;	Higher betweeness centrality	2185
	B_ASV_1355	d__Bacteria; p__Acidobacteriota; c__Vicinamibacteria; o__Vicinamibacterales; f__uncultured; g__uncultured;	Higher betweeness centrality	2122.22
	F_ASV_19554	d__Fungi; p__Ascomycota; c__Pezizomycotina_Incertae_sedis; o__Pezizomycotina_Incertae_sedis; f__Pezizomycotina_Incertae_sedis; g__Dokmaia;	Higher betweeness centrality	2112
	B_ASV_3679	d__Bacteria; p__Acidobacteriota; c__Holophagae; o__Subgroup_7; f__Subgroup_7; g__Subgroup_7;	Higher betweeness centrality	2100.5
	F_ASV_13511	d__Fungi; p__Ascomycota; c__Sordariomycetes; o__Trichosphaeriales; f__Trichosphaeriales_Incertae_sedis; g__Khuskia;	Higher betweeness centrality	2037
Rhizosphere network
	F_ASV_5263	d__Fungi; p__Zygomycota; c__Mucoromycotina_Incertae_sedis; o__Mortierellales; f__Mortierellaceae; g__Mortierella;	Higher betweeness centrality	1468.65
	B_ASV_15299	d__Bacteria; p__Acidobacteriota; c__Vicinamibacteria; o__Vicinamibacterales; f__Vicinamibacteraceae; g__Vicinamibacteraceae;	Higher betweeness centrality	1192.06
	F_ASV_8189	d__Fungi; p__Ascomycota; c__Sordariomycetes; o__Sordariales; f__Chaetomiaceae;	Higher betweeness centrality	1176.81
	F_ASV_3909	d__Fungi; p__Ascomycota; c__Sordariomycetes; o__Hypocreales; f__Nectriaceae; g__Gibberella;	Higher betweeness centrality	1135.92
